# Supplementary material for: Complete mitochondrial genome of Melia azedarach L., reveals two conformations generated by the repeat sequence mediated recombination
Source: BMC Plant Biol. 2024 Jul 8;24:645. doi: 10.1186/s12870-024-05319-7 (PMC11229266; doi:10.1186/s12870-024-05319-7)
Supplement: Supplementary file 1 — Supplementary Material 1 [file 12870_2024_5319_MOESM1_ESM.xlsx]

## Sheet: Table S1
	Table S1 The primers for sequence recombination
	Primer	Sequence (5'-3')
	KLR1-1F	CGAGCCTTCACTGTCC
	KLR1-1R	TAATATCCTCCCTTTACCA
	KLR1-2F	AAGGATGAGGGAGGAAA
	KLR1-2R	GTGGTGCTACCCGAAG
	KLR1-3F	CTCGTTGTCGGACTTG
	KLR1-3R	AATATCCTCCCTTTACCA
	KLR1-4F	GAAGGATGAGGGAGGAA
	KLR1-4R	GGCATCACCGAAAGG
	KLR2-F1	GCCCGTGACCAAAGA
	KLR2-R1	GGAAGGAGCCATTACAAC
	KLR2-F2	TCATTTGACGCTTCTTCT
	KLR2-R2	CCCTTGGGTTTGGATA

## Sheet: Table S2
	Table S2 The primers for RNA-editing events
	Primer	Sequence (5'-3')
	KLnad4L-aF	ATTCAATCTATCGGCTCT
	KLnad4L-aR	TCGGACTCGGAAAGTA
	KLatp9-oF	CGAGATTGGGTTGGTG
	KLatp9-oR	GAGCGGCTGAGTGATAG
	KLrps10-oF	GGGCTTACGCCTTACA
	KLrps10-oR	TGGCACCGAAGATGAA

## Sheet: Table S3
	Table S3 Codon usage of mitochondrial genes of Melia azedarach
	Ala	GCU	GCA	GCC	GCG
		1.64	0.96	0.92	0.48
	Arg	AGA	CGA	CGU	AGG	CGG	CGC
		1.51	1.34	1.2	0.75	0.66	0.54
	Asn	AAU	AAC
		1.32	0.68
	Asp	GAU	GAC
		1.39	0.61
	Cys	UGU	UGC
		1.2	0.8
	End	UAA	UGA	UAG
		1.5	1.03	0.47
	Gln	CAA	CAG
		1.48	0.52
	Glu	GAA	GAG
		1.38	0.62
	Gly	GGA	GGU	GGG	GGC
		1.44	1.27	0.73	0.55
	His	CAU	CAC
		1.51	0.49
	Ile	AUU	AUC	AUA
		1.3	0.89	0.81
	Leu	UUA	CUU	UUG	CUA	CUG	CUC
		1.48	1.24	1.18	0.92	0.62	0.57
	Lys	AAA	AAG
		1.18	0.82
	Met	AUG
		1
	Phe	UUU	UUC
		1.13	0.87
	Pro	CCU	CCA	CCC	CCG
		1.48	1.1	0.8	0.62
	Ser	UCU	AGU	UCA	UCC	UCG	AGC
		1.43	1.1	1.09	0.89	0.84	0.64
	Thr	ACU	ACC	ACA	ACG
		1.36	1.04	1.04	0.57
	Trp	UGG
		1
	Tyr	UAU	UAC
		1.49	0.51
	Val	GUU	GUA	GUG	GUC
		1.17	1.13	0.91	0.8

## Sheet: Table S4
	Table S4 The homologous DNA fragment in the Melia azedarach mitochondrial genome
	Number	Mitochondrial genome	% Identity	Alignment Length	Mismatches	Gap Openings	Alignment start (chloroplast genome)	Alignment end (chloroplast genome)	Alignment start (mitochondrial genome)	Alignment end (mitochondrial genome)	E-value	Bit Score	MTPT annotation
	MTPT1	Chromosome 1	100	1521	0	0	93261	94781	192104	190584	0	2809	Partial (ycf2)
		Chromosome 1	100	1521	0	0	153123	154643	190584	192104	0	2809	Partial (ycf2)
	MTPT2	Chromosome 2	99.922	11500	8	1	51096	62595	77233	65735	0	21185	Partial (trnL-UAA)，Complete (trnF-GAA，ndhJ，ndhK，ndhC，trnV-UAC，trnM-CAU，atpE，atpB，rbcL，accD)
	MTPT3	Chromosome 2	99.744	7827	15	4	72105	79929	85045	77222	0	14338	Complete (rpl20，clpP，psbB，psbT，psbN，psbH)，Partial (rps12，petB)
	MTPT4	Chromosome 1	99.72	12142	26	4	14992	27128	91714	79576	0	22227	Partial (atpH，rpoB)，Complete (atpI，rps2，rpoC2，rpoC1)
	MTPT5	Chromosome 2	99.093	2976	17	2	126710	129684	224883	221917	0	5337	Partial (ndhA，ycf1)，Complete (ndhH，rps15)
	MTPT6	Chromosome 2	98.684	76	1	0	32665	32740	21868	21793	5.63e-31	135	Complete (trnD-GUC)
	MTPT7	Chromosome 1	98.67	2106	9	6	88057	90160	251777	249689	0	3716	Partial (rps19)，Complete (rpl2，rpl23，trnI-CAU)
		Chromosome 1	98.67	2106	9	6	157744	159847	249689	251777	0	3716	Partial (rps19)，Complete (rpl2，rpl23，trnI-CAU)
	MTPT8	Chromosome 2	98.301	3002	31	5	10527	13517	224880	227872	0	5243	Partial (trnG-UCC，atpF)，Complete (trnR-UCU，atpA)
	MTPT9	Chromosome 1	97.561	41	1	0	125328	125368	182688	182648	1.94e-11	71.3	Partial (ndhA)
	MTPT10	Chromosome 1	97.468	79	1	1	113091	113168	301478	301400	2.44e-30	134	Complete (trnN-GUU)
		Chromosome 1	97.468	79	1	1	134736	134813	301400	301478	2.44e-30	134	Complete (trnN-GUU)
	MTPT11	Chromosome 1	97.333	75	2	0	1	75	117647	117573	1.14e-28	128	Complete (trnH-GUG)
	MTPT12	Chromosome 1	97.143	35	0	1	77301	77334	104825	104859	1.51e-07	58.4	Partial (psbB)
	MTPT13	Chromosome 2	93.671	79	5	0	55690	55768	9270	9192	5.67e-26	119	Complete (trnM-CAU)
	MTPT14	Chromosome 1	90.286	350	28	3	77318	77666	104875	105219	1.65e-126	453	Partial (psbB)
	MTPT15	Chromosome 1	89.381	113	12	0	14992	15104	70690	70578	4.05e-33	143	Partial (atpH)
	MTPT16	Chromosome 2	83.427	2498	266	75	54938	57378	260100	262506	0	2183	Partial (trnV-UAC，atpB)，Complete (trnM-CAU，atpE)
	MTPT17	Chromosome 2	81.728	301	27	15	39659	39947	188690	188406	3.25e-58	226	Partial (trnfM-CAU，rps14)
	MTPT18	Chromosome 1	81	400	41	17	70038	70434	25333	24966	6.37e-76	285	Complete (trnW-CCA，trnP-UGG)
	MTPT19	Chromosome 1	80.394	1117	126	50	67268	68330	27096	26019	0	763	Complete (psbJ，psbL，psbF，psbE)

## Sheet: Table S5
	Table S5 The mitochondrial genome used for phylogenetic tree
	Sapindales	Melia azedarach	Mt genome NCBI login number
		Cotinus coggygria mitochondrion, complete genome	NC_064986.1
		Toona ciliata mitochondrion, complete genome	NC_065060.1
		Toona sinensis mitochondrion, complete genome	NC_065061.1
		Mangifera longipes mitochondrion, complete genome	NC_060990.1
		Nitraria tangutorum mitochondrion, complete genome	MK431824.1
		Acer miaotaiense mitochondrion, complete genome	MZ636518.1
		Acer truncatum mitochondrion, complete genome	MZ318049.1
		Citrus unshiu mitochondrion, complete genome	NC_057142.1
		Citrus maxima mitochondrion, complete genome	NC_057143.1
		Citrus sinensis mitochondrion, complete genome	NC_037463.1
		Spondias tuberosa mitochondrion, complete genome	NC_045036.1
		Spondias mombin mitochondrion, complete genome	NC_045035.1
		Peganum harmala mitochondrion, complete genome	MK431826.1
		Xanthoceras sorbifolium mitochondrion, complete genome	MK333231.1
		Sapindus mukorossi mitochondrion, complete genome	NC_050850.1
		Mangifera sylvatica mitochondrion, complete genome	MZ751077.1
		Mangifera persiciforma mitochondrion, complete genome	MZ751076.1
	Myrtales	Rhodomyrtus tomentosa isolate 1 mitochondrion, complete genome	NC_071968.1
		Melastoma candidum mitochondrion, complete genome	NC_071383.1
		Melastoma sanguineum mitochondrion, complete genome	NC_071384.1
		Melastoma dodecandrum mitochondrion, complete genome	NC_071385.1
		Punica granatum mitochondrion, complete genome	NC_071229.1
		Oenothera biennis strain suaveolens Grado mitochondrion, complete genome	MZ934756.1
		Oenothera villaricae strain berteriana Schwemmle mitochondrion, complete genome	MZ934755.1
		Oenothera elata subsp. hookeri strain johansen Standard mitochondrion, complete genome	MZ934757.1
		Medinilla magnifica mitochondrion, complete genome	MT043351.1
		Eucalyptus grandis mitochondrion, complete genome	NC_040010.1
		Lagerstroemia indica mitochondrion, complete genome	NC_035616.1
	Fabales	Stylosanthes capitata mitochondrion, complete genome	NC_063515.1
		Glycine max mitochondrion, complete genome	NC_020455.1

## Sheet: Table S6
	Table S6 The collinearity information between mitochondrial genomes
	query	database	identity (%)	alignment	mismatch	gap	q. start	q. end	d. start	d. end	e-value	score
	NC065061.1	NC065060.1	99.615	60056	26	24	287414	347317	14556	74558	0	109400
	NC065061.1	NC065060.1	99.711	51979	26	23	385067	436958	305408	253467	0	95042
	NC065061.1	NC065060.1	99.718	51816	34	19	126578	178303	99131	150924	0	94774
	NC065061.1	NC065060.1	99.728	44815	35	17	521470	566232	520113	564892	0	82001
	NC065061.1	NC065060.1	99.78	22752	16	12	441881	464620	603975	581246	0	41707
	NC065061.1	NC065060.1	99.742	22106	10	7	263219	285284	305391	327489	0	40463
	NC065061.1	NC065060.1	99.786	21922	14	4	89429	111334	241557	219653	0	40191
	NC065061.1	NC065060.1	99.738	20982	17	8	194629	215587	173962	152996	0	38407
	NC065061.1	NC065060.1	99.847	15077	7	3	370515	385583	437876	422808	0	27700
	NC065061.1	NC065060.1	99.645	14664	6	8	59504	74144	479173	493813	0	26749
	NC065061.1	NC065060.1	99.791	14340	9	3	573026	587357	564833	579159	0	26295
	NC065061.1	NC065060.1	99.802	14111	10	4	45402	59506	355072	340974	0	25887
	NC065061.1	NC065060.1	99.817	13646	10	2	18269	31907	382228	368591	0	25047
	NC065061.1	NC065060.1	99.685	13324	11	6	508179	521478	175429	188745	0	24343
	NC065061.1	NC065060.1	99.796	13266	13	3	31896	45153	368328	355069	0	24336
	NC065061.1	NC065060.1	99.521	13350	13	10	228156	241467	200601	213937	0	24251
	NC065061.1	NC065060.1	99.767	12891	9	4	608411	621289	408750	421631	0	23619
	NC065061.1	NC065060.1	99.468	12982	20	15	464425	477378	395201	408161	0	23545
	NC065061.1	NC065060.1	99.803	12676	8	3	1	12663	1	12672	0	23254
	NC065061.1	NC065060.1	99.795	12167	5	4	596257	608414	382267	394422	0	22312
	NC065061.1	NC065060.1	99.804	11708	7	3	624402	636101	435446	423747	0	21479
	NC065061.1	NC065060.1	99.61	11037	13	9	115477	126508	88103	99114	0	20116
	NC065061.1	NC065060.1	99.262	10969	13	10	245821	256725	640128	651092	0	19745
	NC065061.1	NC065060.1	99.829	10532	8	2	478849	489375	636100	625574	0	19341
	NC065061.1	NC065060.1	99.575	9886	9	6	354498	364362	661532	671405	0	17993
	NC065061.1	NC065060.1	99.382	9703	10	7	79935	89588	670924	680625	0	17540
	NC065061.1	NC065060.1	99.549	9524	2	6	490577	500074	507109	497601	0	17311
	NC065061.1	NC065060.1	99.835	6652	10	1	363881	370531	453853	460504	0	12222
	NC065061.1	NC065060.1	99.397	6300	10	5	182715	188998	473416	467129	0	11398
	NC065061.1	NC065060.1	99.456	5330	6	3	75110	80416	449005	454334	0	9660
	NC065061.1	NC065060.1	99.52	5210	7	3	188984	194181	466979	461776	0	9467
	NC065061.1	NC065060.1	99.157	5218	12	4	590437	595634	512316	507111	0	9363
	NC065061.1	NC065060.1	99.755	4497	3	1	13788	18276	336533	341029	0	8237
	NC065061.1	NC065060.1	99.839	4343	1	2	436946	441288	253008	248672	0	7976
	NC065061.1	NC065060.1	99.499	3191	8	3	178293	181476	640139	636950	0	5797
	NC065061.1	NC065060.1	99.175	3032	4	2	621405	624415	82677	85708	0	5441
	NC065061.1	NC065060.1	99.474	2473	1	4	636010	638482	680540	683000	0	4484
	NC065061.1	NC065060.1	100	1617	0	0	506563	508179	88035	86419	0	2987
	NC065061.1	NC065060.1	98.895	1358	5	2	285126	286475	495155	493800	0	2416
	NC065061.1	NC065060.1	99.359	936	6	0	181692	182627	474333	473398	0	1696
	NC065061.1	NC065060.1	99.283	837	6	0	74118	74954	13720	14556	0	1513
	NC065061.1	NC065060.1	99.864	735	1	0	171415	172149	408779	408045	0	1352
	NC065061.1	NC065060.1	96.319	815	12	4	505717	506518	636107	636916	0	1323
	NC065061.1	NC065060.1	97.786	768	4	3	245238	245997	497286	496524	0	1312
	NC065061.1	NC065060.1	98.699	615	7	1	478244	478857	393771	394385	0	1090
	NC065061.1	NC065060.1	98.929	280	3	0	215576	215855	143825	144104	4.51e-140	501
	NC065061.1	NC065060.1	95.053	283	5	1	299682	299955	82595	82877	1.29e-120	436
	NC065061.1	NC065060.1	95.604	273	6	2	534830	535102	227188	227454	1.67e-119	433
	NC065061.1	NC065060.1	95.604	273	6	2	103516	103782	533759	533487	1.67e-119	433
	NC065061.1	NC065060.1	99.145	234	1	1	333143	333376	181272	181040	1.3e-115	420
	NC065061.1	NC065060.1	95.951	247	7	3	513790	514035	60543	60299	6.09e-109	398
	NC065061.1	NC065060.1	98.01	201	4	0	621405	621605	26911	27111	1.73e-94	350
	NC065061.1	NC065060.1	97.024	168	1	1	45269	45436	582459	582622	2.3e-73	279
	NC065061.1	NC065060.1	94.675	169	9	0	535082	535250	463177	463345	2.32e-68	263
	NC065061.1	NC065060.1	94.737	152	7	1	181827	181977	612667	612818	5.05e-60	235
	NC065061.1	NC065060.1	93.252	163	1	5	464485	464642	89178	89021	6.53e-59	231
	NC065061.1	NC065060.1	93.252	163	1	5	116395	116552	395419	395262	6.53e-59	231
	NC065061.1	NC065060.1	100	124	0	0	75037	75160	129752	129629	2.35e-58	230
	NC065061.1	NC065060.1	91.716	169	9	1	192617	192780	533907	533739	2.35e-58	230
	NC065061.1	NC065060.1	100	120	0	0	486935	487054	79958	79839	3.93e-56	222
	NC065061.1	NC065060.1	94.406	143	8	0	366597	366739	357002	356860	1.41e-55	220
	NC065061.1	NC065060.1	95	140	7	0	43220	43359	456569	456708	1.41e-55	220
	NC065061.1	NC065060.1	98.387	124	2	0	580615	580738	459412	459289	5.09e-55	219
	NC065061.1	NC065060.1	98.387	124	2	0	369317	369440	572553	572430	5.09e-55	219
	NC065061.1	NC065060.1	100	103	0	0	365048	365150	137764	137662	1.11e-46	191
	NC065061.1	NC065060.1	92.199	141	1	5	116417	116552	581246	581381	1.11e-46	191
	NC065061.1	NC065060.1	97.321	112	2	1	506508	506619	637165	637275	3.99e-46	189
	NC065061.1	NC065060.1	93.75	128	0	1	194500	194619	173972	174099	5.16e-45	185
	NC065061.1	NC065060.1	96.396	111	3	1	365740	365849	8933	9043	6.67e-44	182
	NC065061.1	NC065060.1	100	98	0	0	636010	636107	241483	241386	6.67e-44	182
	NC065061.1	NC065060.1	96.396	111	3	1	8932	9042	455712	455821	6.67e-44	182
	NC065061.1	NC065060.1	98.058	103	0	1	165076	165176	455122	455020	8.63e-43	178
	NC065061.1	NC065060.1	100	94	0	0	261473	261566	403068	402975	1.12e-41	174
	NC065061.1	NC065060.1	97.98	99	2	0	29867	29965	326626	326528	4.02e-41	172
	NC065061.1	NC065060.1	97.98	99	2	0	284323	284421	370533	370631	4.02e-41	172
	NC065061.1	NC065060.1	95.37	108	5	0	2666	2773	620603	620496	4.02e-41	172
	NC065061.1	NC065060.1	97.938	97	2	0	4678	4774	143920	144016	5.2e-40	169
	NC065061.1	NC065060.1	97	100	1	1	103692	103791	36048	36145	1.87e-39	167
	NC065061.1	NC065060.1	98.925	93	1	0	534828	534920	36140	36048	1.87e-39	167
	NC065061.1	NC065060.1	98.925	93	1	0	308886	308978	533577	533485	1.87e-39	167
	NC065061.1	NC065060.1	96.97	99	3	0	181714	181812	611895	611993	1.87e-39	167
	NC065061.1	NC065060.1	96.97	99	1	1	308886	308982	227278	227180	6.72e-39	165
	NC065061.1	NC065060.1	98.913	92	1	0	384553	384644	241483	241392	6.72e-39	165
	NC065061.1	NC065060.1	98.913	92	1	0	89503	89594	423838	423747	6.72e-39	165
	NC065061.1	NC065060.1	98.901	91	1	0	384553	384643	680540	680630	2.42e-38	163
	NC065061.1	NC065060.1	94.393	107	1	4	181106	181207	474731	474625	3.13e-37	159
	NC065061.1	NC065060.1	96.809	94	3	0	215762	215855	408779	408686	1.12e-36	158
	NC065061.1	NC065060.1	100	83	0	0	398418	398500	248598	248680	1.45e-35	154
	NC065061.1	NC065060.1	94.845	97	1	1	171324	171420	4683	4775	6.77e-34	148
	NC065061.1	NC065060.1	94.845	97	1	1	215671	215767	4683	4775	6.77e-34	148
	NC065061.1	NC065060.1	97.647	85	2	0	58481	58565	241745	241661	2.43e-33	147
	NC065061.1	NC065060.1	96.512	86	3	0	607235	607320	495970	495885	3.15e-32	143
	NC065061.1	NC065060.1	93	100	2	4	181113	181207	611770	611869	1.13e-31	141
	NC065061.1	NC065060.1	91.262	103	3	1	278009	278111	138149	138245	5.27e-30	135
	NC065061.1	NC065060.1	91.262	103	3	1	165561	165657	320213	320315	5.27e-30	135
	NC065061.1	NC065060.1	93.478	92	5	1	564021	564112	489289	489199	5.27e-30	135
	NC065061.1	NC065060.1	93.478	92	5	1	69529	69619	562779	562688	5.27e-30	135
	NC065061.1	NC065060.1	92.473	93	6	1	580953	581045	158553	158462	6.82e-29	132
	NC065061.1	NC065060.1	94.253	87	4	1	210042	210127	572768	572854	6.82e-29	132
	NC065061.1	NC065060.1	100	70	0	0	280594	280663	306366	306435	2.45e-28	130
	NC065061.1	NC065060.1	100	70	0	0	264189	264258	322798	322867	2.45e-28	130
	NC065061.1	NC065060.1	92.553	94	2	2	18134	18227	479110	479198	2.45e-28	130
	NC065061.1	NC065060.1	95.062	81	4	0	285910	285990	403458	403378	8.82e-28	128
	NC065061.1	NC065060.1	87.719	114	9	2	116420	116533	455996	456104	8.82e-28	128
	NC065061.1	NC065060.1	87.719	114	9	2	464504	464617	456104	455996	8.82e-28	128
	NC065061.1	NC065060.1	94.253	87	0	1	297843	297924	476561	476475	8.82e-28	128
	NC065061.1	NC065060.1	95.062	81	4	0	472581	472661	494291	494371	8.82e-28	128
	NC065061.1	NC065060.1	98.571	70	1	0	45147	45216	572946	573015	1.14e-26	124
	NC065061.1	NC065060.1	97.26	73	1	1	535538	535610	88048	88119	4.1e-26	122
	NC065061.1	NC065060.1	89.32	103	3	4	412756	412850	213770	213872	4.1e-26	122
	NC065061.1	NC065060.1	87.5	112	6	4	241300	241411	277706	277603	4.1e-26	122
	NC065061.1	NC065060.1	93.827	81	2	3	209904	209982	123623	123544	5.31e-25	119
	NC065061.1	NC065060.1	93.827	81	2	3	150979	151058	158613	158691	5.31e-25	119
	NC065061.1	NC065060.1	96.923	65	2	0	556611	556675	293578	293642	3.19e-22	110
	NC065061.1	NC065060.1	88.172	93	9	2	534821	534913	455702	455792	3.19e-22	110
	NC065061.1	NC065060.1	88.172	93	9	2	365730	365820	533478	533570	3.19e-22	110
	NC065061.1	NC065060.1	96.923	65	2	0	396839	396903	555355	555291	3.19e-22	110
	NC065061.1	NC065060.1	86.111	108	6	5	241817	241924	448890	448988	1.15e-21	108
	NC065061.1	NC065060.1	100	57	0	0	181151	181207	87979	88035	4.13e-21	106
	NC065061.1	NC065060.1	89.412	85	8	1	111452	111536	120041	120124	4.13e-21	106
	NC065061.1	NC065060.1	91.25	80	3	1	598110	598189	141015	141090	4.13e-21	106
	NC065061.1	NC065060.1	96.875	64	1	1	176896	176958	141390	141327	4.13e-21	106
	NC065061.1	NC065060.1	96.875	64	1	1	168739	168802	149572	149510	4.13e-21	106
	NC065061.1	NC065060.1	89.286	84	9	0	365737	365820	227188	227271	4.13e-21	106
	NC065061.1	NC065060.1	91.25	80	3	1	168427	168502	384119	384198	4.13e-21	106
	NC065061.1	NC065060.1	89.286	84	9	0	103699	103782	455792	455709	4.13e-21	106
	NC065061.1	NC065060.1	93.151	73	4	1	505836	505907	612604	612532	4.13e-21	106
	NC065061.1	NC065060.1	88.372	86	10	0	365735	365820	36140	36055	1.49e-20	104
	NC065061.1	NC065060.1	95.522	67	0	2	238854	238917	63193	63259	1.49e-20	104
	NC065061.1	NC065060.1	95.522	67	0	2	336012	336078	211306	211369	1.49e-20	104
	NC065061.1	NC065060.1	98.305	59	1	0	535357	535415	228296	228354	1.49e-20	104
	NC065061.1	NC065060.1	88.372	86	10	0	308893	308978	455792	455707	1.49e-20	104
	NC065061.1	NC065060.1	98.305	59	1	0	102616	102674	534072	534014	1.49e-20	104
	NC065061.1	NC065060.1	98.276	58	1	0	434373	434430	124826	124769	5.35e-20	102
	NC065061.1	NC065060.1	98.276	58	1	0	152204	152261	255995	256052	5.35e-20	102
	NC065061.1	NC065060.1	96.774	62	1	1	533767	533828	298607	298667	5.35e-20	102
	NC065061.1	NC065060.1	96.774	62	1	1	391814	391874	532485	532424	5.35e-20	102
	NC065061.1	NC065060.1	89.744	78	8	0	308893	308970	9014	8937	1.92e-19	100
	NC065061.1	NC065060.1	89.744	78	8	0	103699	103776	9014	8937	1.92e-19	100
	NC065061.1	NC065060.1	89.744	78	8	0	534836	534913	8937	9014	1.92e-19	100
	NC065061.1	NC065060.1	89.744	78	8	0	8936	9013	36132	36055	1.92e-19	100
	NC065061.1	NC065060.1	84.848	99	15	0	366024	366122	89046	89144	1.92e-19	100
	NC065061.1	NC065060.1	89.744	78	8	0	8936	9013	227194	227271	1.92e-19	100
	NC065061.1	NC065060.1	84.848	99	15	0	366024	366122	395394	395296	1.92e-19	100
	NC065061.1	NC065060.1	89.744	78	8	0	8936	9013	533493	533570	1.92e-19	100
	NC065061.1	NC065060.1	84.848	99	15	0	366024	366122	581249	581347	1.92e-19	100
	NC065061.1	NC065060.1	87.059	85	10	1	10372	10456	9102	9185	8.94e-18	95.3
	NC065061.1	NC065060.1	87.059	85	10	1	9101	9184	10373	10457	8.94e-18	95.3
	NC065061.1	NC065060.1	100	51	0	0	157053	157103	449055	449005	8.94e-18	95.3
	NC065061.1	NC065060.1	96.491	57	2	0	624325	624381	519008	519064	8.94e-18	95.3
	NC065061.1	NC065060.1	100	49	0	0	368943	368991	91437	91485	1.16e-16	91.6
	NC065061.1	NC065060.1	100	49	0	0	118817	118865	458915	458963	1.16e-16	91.6
	NC065061.1	NC065060.1	92.188	64	4	1	111271	111333	107846	107909	4.16e-16	89.8
	NC065061.1	NC065060.1	92.188	64	4	1	135279	135342	219716	219654	4.16e-16	89.8
	NC065061.1	NC065060.1	96.296	54	1	1	397474	397527	241871	241819	1.5e-15	87.9
	NC065061.1	NC065060.1	100	47	0	0	102727	102773	460536	460490	1.5e-15	87.9
	NC065061.1	NC065060.1	94.643	56	3	0	282421	282476	467099	467044	1.5e-15	87.9
	NC065061.1	NC065060.1	83.871	93	11	3	595223	595314	270469	270380	5.38e-15	86.1
	NC065061.1	NC065060.1	97.959	49	1	0	493586	493634	368753	368801	5.38e-15	86.1
	NC065061.1	NC065060.1	97.959	49	1	0	31697	31745	504059	504107	5.38e-15	86.1
	NC065061.1	NC065060.1	83.871	93	11	3	419984	420073	507522	507431	5.38e-15	86.1
	NC065061.1	NC065060.1	100	45	0	0	464484	464528	88047	88003	1.94e-14	84.2
	NC065061.1	NC065060.1	81.373	102	19	0	357389	357490	547797	547696	1.94e-14	84.2
	NC065061.1	NC065060.1	81.373	102	19	0	549019	549120	664521	664420	1.94e-14	84.2
	NC065061.1	NC065060.1	100	44	0	0	116509	116552	88003	88046	6.96e-14	82.4
	NC065061.1	NC065060.1	100	44	0	0	580786	580829	172439	172396	6.96e-14	82.4
	NC065061.1	NC065060.1	100	44	0	0	583490	583533	194037	194080	6.96e-14	82.4
	NC065061.1	NC065060.1	100	44	0	0	196152	196195	572601	572644	6.96e-14	82.4
	NC065061.1	NC065060.1	96	50	1	1	393250	393299	35702	35750	2.5e-13	80.5
	NC065061.1	NC065060.1	96	50	1	1	308540	308588	297219	297170	2.5e-13	80.5
	NC065061.1	NC065060.1	96	50	1	1	497830	497878	345959	346008	2.5e-13	80.5
	NC065061.1	NC065060.1	96	50	1	1	54477	54526	499803	499851	2.5e-13	80.5
	NC065061.1	NC065060.1	89.552	67	1	5	464467	464528	611897	611832	2.5e-13	80.5
	NC065061.1	NC065060.1	82	100	10	3	44773	44864	134983	134884	9.01e-13	78.7
	NC065061.1	NC065060.1	100	42	0	0	475436	475477	339263	339304	9.01e-13	78.7
	NC065061.1	NC065060.1	82	100	10	3	162291	162390	355358	355449	9.01e-13	78.7
	NC065061.1	NC065060.1	100	42	0	0	16510	16551	406233	406274	9.01e-13	78.7
	NC065061.1	NC065060.1	92.593	54	3	1	169534	169587	63147	63199	3.24e-12	76.8
	NC065061.1	NC065060.1	92.593	54	3	1	335966	336018	142130	142183	3.24e-12	76.8
	NC065061.1	NC065060.1	97.727	44	1	0	583884	583927	278745	278702	3.24e-12	76.8
	NC065061.1	NC065060.1	100	41	0	0	525731	525771	337946	337906	3.24e-12	76.8
	NC065061.1	NC065060.1	90.323	62	1	4	506563	506619	474625	474686	3.24e-12	76.8
	NC065061.1	NC065060.1	100	41	0	0	15161	15201	524423	524383	3.24e-12	76.8
	NC065061.1	NC065060.1	97.727	44	1	0	411717	411760	575686	575729	3.24e-12	76.8
	NC065061.1	NC065060.1	90.323	62	1	4	506563	506619	611869	611808	3.24e-12	76.8
	NC065061.1	NC065060.1	97.674	43	1	0	565394	565436	23261	23219	1.17e-11	75
	NC065061.1	NC065060.1	100	40	0	0	169621	169660	141340	141379	1.17e-11	75
	NC065061.1	NC065060.1	100	40	0	0	168752	168791	142217	142256	1.17e-11	75
	NC065061.1	NC065060.1	100	40	0	0	176907	176946	142256	142217	1.17e-11	75
	NC065061.1	NC065060.1	100	40	0	0	169621	169660	149560	149521	1.17e-11	75
	NC065061.1	NC065060.1	97.674	43	1	0	538134	538176	427792	427834	1.17e-11	75
	NC065061.1	NC065060.1	97.674	43	1	0	632022	632064	536833	536791	1.17e-11	75
	NC065061.1	NC065060.1	97.674	43	1	0	380565	380607	536833	536791	1.17e-11	75
	NC065061.1	NC065060.1	97.674	43	1	0	296077	296119	564097	564055	1.17e-11	75
	NC065061.1	NC065060.1	89.474	57	3	2	487465	487519	368914	368969	5.42e-10	69.4
	NC065061.1	NC065060.1	97.5	40	1	0	257887	257926	426225	426264	5.42e-10	69.4
	NC065061.1	NC065060.1	89.474	57	3	2	31529	31584	627430	627484	5.42e-10	69.4
	NC065061.1	NC065060.1	97.436	39	1	0	625553	625591	26819	26781	1.95e-09	67.6
	NC065061.1	NC065060.1	97.436	39	1	0	374096	374134	26819	26781	1.95e-09	67.6
	NC065061.1	NC065060.1	97.436	39	1	0	367345	367383	337861	337899	1.95e-09	67.6
	NC065061.1	NC065060.1	97.436	39	1	0	299634	299672	434257	434295	1.95e-09	67.6
	NC065061.1	NC065060.1	97.436	39	1	0	15116	15154	457317	457355	1.95e-09	67.6
	NC065061.1	NC065060.1	90.741	54	0	1	257962	258010	597491	597544	1.95e-09	67.6
	NC065061.1	NC065060.1	97.368	38	1	0	419098	419135	18126	18089	7.01e-09	65.8
	NC065061.1	NC065060.1	97.368	38	1	0	290947	290984	271318	271355	7.01e-09	65.8
	NC065061.1	NC065060.1	100	35	0	0	463239	463273	355038	355072	7.01e-09	65.8
	NC065061.1	NC065060.1	100	34	0	0	551223	551256	174445	174412	2.52e-08	63.9
	NC065061.1	NC065060.1	100	34	0	0	278709	278742	320856	320889	2.52e-08	63.9
	NC065061.1	NC065060.1	100	34	0	0	278652	278685	320913	320946	2.52e-08	63.9
	NC065061.1	NC065060.1	100	34	0	0	619237	619270	419600	419567	2.52e-08	63.9
	NC065061.1	NC065060.1	93.023	43	3	0	331592	331634	608969	608927	2.52e-08	63.9
	NC065061.1	NC065060.1	100	33	0	0	464258	464290	88916	88884	9.07e-08	62.1
	NC065061.1	NC065060.1	100	33	0	0	170998	171030	142388	142356	9.07e-08	62.1
	NC065061.1	NC065060.1	100	33	0	0	169760	169792	143626	143594	9.07e-08	62.1
	NC065061.1	NC065060.1	81.609	87	4	5	604742	604828	208055	207981	9.07e-08	62.1
	NC065061.1	NC065060.1	100	33	0	0	64531	64563	379207	379175	9.07e-08	62.1
	NC065061.1	NC065060.1	81.609	87	4	5	235534	235608	390827	390741	9.07e-08	62.1
	NC065061.1	NC065060.1	100	33	0	0	21290	21322	484202	484234	9.07e-08	62.1
	NC065061.1	NC065060.1	100	33	0	0	89383	89415	572948	572980	9.07e-08	62.1
	NC065061.1	NC065060.1	100	33	0	0	116258	116290	581576	581608	9.07e-08	62.1
	NC065061.1	NC065060.1	100	33	0	0	464496	464528	637219	637251	9.07e-08	62.1
	NC065061.1	NC065060.1	100	33	0	0	116509	116541	637251	637219	9.07e-08	62.1
	NC065061.1	NC065060.1	93.182	44	0	2	150992	151033	679282	679324	9.07e-08	62.1
	NC065061.1	NC065060.1	100	33	0	0	581133	581165	680420	680452	9.07e-08	62.1
	NC065061.1	NC065060.1	94.595	37	2	0	241177	241213	4834	4798	1.17e-06	58.4
	NC065061.1	NC065060.1	92.5	40	3	0	4797	4836	213683	213644	1.17e-06	58.4
	NC065061.1	NC065060.1	100	31	0	0	367255	367285	355413	355383	1.17e-06	58.4
	NC065061.1	NC065060.1	100	31	0	0	44809	44839	457227	457257	1.17e-06	58.4
	NC065061.1	NC065060.1	100	31	0	0	45151	45181	680422	680452	1.17e-06	58.4
	NC065061.1	NC065060.1	94.444	36	2	0	250658	250693	25069	25034	4.22e-06	56.5
	NC065061.1	NC065060.1	96.97	33	1	0	336023	336055	26079	26111	4.22e-06	56.5
	NC065061.1	NC065060.1	96.97	33	1	0	298932	298964	63204	63236	4.22e-06	56.5
	NC065061.1	NC065060.1	100	30	0	0	608411	608440	144040	144011	4.22e-06	56.5
	NC065061.1	NC065060.1	94.444	36	2	0	250658	250693	476477	476512	4.22e-06	56.5
	NC065061.1	NC065060.1	96.97	33	1	0	578549	578581	520026	519994	4.22e-06	56.5
	NC065061.1	NC065060.1	94.444	36	2	0	297887	297922	645040	645005	4.22e-06	56.5
	NC065060.1	Chromosome2	96.129	12296	163	88	160127	172275	14177	26306	0	19780
	NC065060.1	Chromosome2	95.891	10344	158	77	149557	159767	3975	14184	0	16500
	NC065060.1	Chromosome2	97.41	7877	69	38	57578	65366	160604	152775	0	13291
	NC065060.1	Chromosome2	98.226	4284	25	16	533559	537817	121243	125500	0	7443
	NC065060.1	Chromosome2	95.782	4339	72	35	545650	549930	33173	28888	0	6896
	NC065060.1	Chromosome2	95.644	4040	54	31	457252	461234	204193	200219	0	6373
	NC065060.1	Chromosome2	98.25	3542	32	8	522903	526426	238709	242238	0	6170
	NC065060.1	Chromosome2	96.597	3644	48	25	594630	598226	221663	218049	0	5973
	NC065060.1	Chromosome2	96.668	3211	31	19	222050	225202	183761	186953	0	5267
	NC065060.1	Chromosome2	95.433	3328	80	24	392103	395398	90706	87419	0	5238
	NC065060.1	Chromosome2	96.718	3169	30	16	89623	92762	214537	217660	0	5208
	NC065060.1	Chromosome2	94.608	3338	65	32	216284	219549	280711	277417	0	5060
	NC065060.1	Chromosome2	97.756	2852	28	14	5738	8588	36262	39078	0	4879
	NC065060.1	Chromosome2	96.178	3035	26	19	526567	529555	242311	245301	0	4879
	NC065060.1	Chromosome2	99.323	2660	18	0	1	2660	127022	129681	0	4813
	NC065060.1	Chromosome2	94.831	3076	59	27	68075	71095	150047	147017	0	4708
	NC065060.1	Chromosome2	95.3	2830	54	26	144589	147382	1	2787	0	4416
	NC065060.1	Chromosome2	97.764	2505	35	8	194797	197291	271761	269268	0	4296
	NC065060.1	Chromosome2	97.353	2342	30	7	65352	67673	152362	150033	0	3952
	NC065060.1	Chromosome2	96.778	2328	28	14	190597	192884	167007	164687	0	3840
	NC065060.1	Chromosome2	94.526	2247	39	27	172269	174445	26683	28915	0	3391
	NC065060.1	Chromosome2	95.468	2052	45	14	80341	82359	195419	193383	0	3230
	NC065060.1	Chromosome2	94.048	1865	31	19	369361	371173	46548	48384	0	2756
	NC065060.1	Chromosome2	96.154	1690	44	6	461408	463086	182036	183715	0	2741
	NC065060.1	Chromosome2	96.353	1563	27	10	681454	683000	125473	127021	0	2543
	NC065060.1	Chromosome2	96.458	1468	20	10	582297	583746	255856	257309	0	2394
	NC065060.1	Chromosome2	94.237	1579	40	14	197284	198839	268295	266745	0	2364
	NC065060.1	Chromosome2	94.889	1526	17	21	53379	54882	41631	40145	0	2329
	NC065060.1	Chromosome2	94.329	1446	30	13	515697	517117	53190	51772	0	2169
	NC065060.1	Chromosome2	98.61	1223	6	4	56330	57551	161804	160592	0	2154
	NC065060.1	Chromosome2	97.471	1107	12	4	227799	228895	145197	146297	0	1875
	NC065060.1	Chromosome2	96.892	1126	10	7	192934	194047	164679	163567	0	1862
	NC065060.1	Chromosome2	93.986	1247	28	22	395201	396433	254551	253338	0	1844
	NC065060.1	Chromosome2	93.937	1072	16	12	55447	56510	180784	181814	0	1574
	NC065060.1	Chromosome2	97.785	903	16	4	9486	10386	229988	230888	0	1554
	NC065060.1	Chromosome2	98.634	805	11	0	473534	474338	100730	101534	0	1426
	NC065060.1	Chromosome2	94.971	875	22	4	396692	397558	253335	252475	0	1352
	NC065060.1	Chromosome2	98.442	770	6	1	198997	199766	266761	265998	0	1351
	NC065060.1	Chromosome2	96.359	824	10	4	284837	285649	103083	102269	0	1338
	NC065060.1	Chromosome2	95.198	833	13	9	199755	200581	162907	162096	0	1291
	NC065060.1	Chromosome2	97.463	749	12	1	478281	479029	106649	107390	0	1271
	NC065060.1	Chromosome2	98.603	716	10	0	122486	123201	228590	227875	0	1267
	NC065060.1	Chromosome2	94.541	751	14	9	419279	420010	247195	246453	0	1134
	NC065060.1	Chromosome2	97.885	662	3	5	143929	144588	289735	290387	0	1134
	NC065060.1	Chromosome2	96.218	661	4	3	468643	469282	35067	35727	0	1062
	NC065060.1	Chromosome2	98.033	610	6	1	593199	593808	229205	228602	0	1055
	NC065060.1	Chromosome2	94.228	693	16	5	148570	149253	3292	3969	0	1037
	NC065060.1	Chromosome2	98.793	580	3	3	408202	408779	290387	289810	0	1029
	NC065060.1	Chromosome2	94.778	632	9	12	581246	581869	254365	254980	0	963
	NC065060.1	Chromosome2	95.38	606	3	4	463919	464515	264194	263605	0	941
	NC065060.1	Chromosome2	92.736	647	24	11	88916	89555	213776	214406	0	913
	NC065060.1	Chromosome2	97.708	480	7	1	440503	440982	232979	233454	0	822
	NC065060.1	Chromosome2	89.985	649	25	8	137035	137664	197525	196898	0	802
	NC065060.1	Chromosome2	91.738	581	16	6	71238	71796	147018	146448	0	778
	NC065060.1	Chromosome2	93.605	516	13	6	147902	148405	2776	3283	0	752
	NC065060.1	Chromosome2	98.711	388	5	0	367257	367644	42010	41623	0	689
	NC065060.1	Chromosome2	83.212	685	59	22	456568	457215	229305	229970	7.31e-163	577
	NC065060.1	Chromosome2	96.542	347	4	2	310430	310768	121030	120684	4.4e-160	568
	NC065060.1	Chromosome2	96.726	336	6	4	277434	277764	101905	101570	3.42e-156	555
	NC065060.1	Chromosome2	93.404	379	5	2	304552	304913	132150	132525	7.41e-153	544
	NC065060.1	Chromosome2	96.951	328	3	1	298056	298376	178150	178477	7.41e-153	544
	NC065060.1	Chromosome2	93.994	333	6	4	468299	468625	33992	34316	2.72e-137	492
	NC065060.1	Chromosome2	91.615	322	10	5	200601	200912	272465	272151	2.17e-118	429
	NC065060.1	Chromosome2	98.131	214	4	0	493808	494021	177567	177354	1.03e-101	374
	NC065060.1	Chromosome2	86.28	328	27	7	176861	177181	56232	56548	1.04e-91	340
	NC065060.1	Chromosome2	93.013	229	10	1	8683	8905	44146	44374	2.26e-88	329
	NC065060.1	Chromosome2	92.14	229	3	6	213926	214140	162033	161806	2.94e-82	309
	NC065060.1	Chromosome2	91.026	234	4	5	507115	507331	275787	275554	1.77e-79	300
	NC065060.1	Chromosome2	99.375	160	1	0	57419	57578	39555	39714	1.07e-76	291
	NC065060.1	Chromosome2	91.96	199	4	2	202175	202361	144311	144509	5e-70	268
	NC065060.1	Chromosome2	90.431	209	6	4	227260	227454	121243	121451	2.32e-68	263
	NC065060.1	Chromosome2	94.675	169	9	0	463177	463345	121431	121599	2.32e-68	263
	NC065060.1	Chromosome2	86.611	239	11	8	181040	181272	157629	157852	8.42e-63	244
	NC065060.1	Chromosome2	91.713	181	8	3	356864	357037	229444	229264	8.42e-63	244
	NC065060.1	Chromosome2	94.375	160	6	1	408045	408201	160	1	3.03e-62	243
	NC065060.1	Chromosome2	95.946	148	6	0	612667	612814	101394	101247	1.09e-61	241
	NC065060.1	Chromosome2	99.225	129	1	0	213669	213797	144784	144656	1.82e-59	233
	NC065060.1	Chromosome2	92.593	162	7	1	319133	319294	54032	53876	8.48e-58	228
	NC065060.1	Chromosome2	90.341	176	6	5	520639	520803	135408	135233	1.42e-55	220
	NC065060.1	Chromosome2	89.474	171	8	3	516674	516844	235625	235785	1.1e-51	207
	NC065060.1	Chromosome2	86.979	192	6	9	581246	581434	87420	87595	6.65e-49	198
	NC065060.1	Chromosome2	93.233	133	2	2	378355	378486	94653	94779	4e-46	189
	NC065060.1	Chromosome2	97.087	103	2	1	642728	642830	107937	107836	4.03e-41	172
	NC065060.1	Chromosome2	96.154	104	4	0	594531	594634	221919	221816	1.45e-40	171
	NC065060.1	Chromosome2	95.098	102	5	0	611895	611996	101507	101406	8.72e-38	161
	NC065060.1	Chromosome2	89.922	129	7	2	23237	23361	252122	251996	8.72e-38	161
	NC065060.1	Chromosome2	95.098	102	1	1	682899	683000	39811	39908	1.13e-36	158
	NC065060.1	Chromosome2	96.739	92	3	0	258588	258679	145110	145201	1.46e-35	154
	NC065060.1	Chromosome2	89.744	117	6	1	572430	572546	202028	202138	8.78e-33	145
	NC065060.1	Chromosome2	98.75	80	1	0	134158	134237	287991	288070	3.16e-32	143
	NC065060.1	Chromosome2	94.444	90	5	0	257545	257634	242233	242322	4.09e-31	139
	NC065060.1	Chromosome2	96.203	79	3	0	419444	419522	288910	288988	2.46e-28	130
	NC065060.1	Chromosome2	88.679	106	6	1	326527	326626	47719	47824	1.14e-26	124
	NC065060.1	Chromosome2	97.26	73	1	1	88048	88119	121886	121958	4.12e-26	122
	NC065060.1	Chromosome2	82.424	165	6	11	89021	89178	254343	254491	4.12e-26	122
	NC065060.1	Chromosome2	93.827	81	2	3	123544	123623	13024	13102	5.32e-25	119
	NC065060.1	Chromosome2	93.671	79	5	0	154787	154865	72561	72639	5.32e-25	119
	NC065060.1	Chromosome2	88.35	103	4	4	213770	213872	101632	101726	1.91e-24	117
	NC065060.1	Chromosome2	82.099	162	6	11	395262	395416	214029	213884	1.91e-24	117
	NC065060.1	Chromosome2	95.652	69	3	0	473950	474018	40027	39959	8.91e-23	111
	NC065060.1	Chromosome2	98.413	63	1	0	534010	534072	145696	145758	8.91e-23	111
	NC065060.1	Chromosome2	81.507	146	14	10	611759	611897	87421	87560	1.15e-21	108
	NC065060.1	Chromosome2	91.139	79	7	0	154787	154865	260926	260848	1.15e-21	108
	NC065060.1	Chromosome2	90.476	84	5	1	4692	4775	289735	289815	1.15e-21	108
	NC065060.1	Chromosome2	82.014	139	12	10	611764	611897	254379	254509	4.15e-21	106
	NC065060.1	Chromosome2	96.774	62	2	0	10380	10441	59750	59811	1.49e-20	104
	NC065060.1	Chromosome2	98.276	58	1	0	572601	572658	26864	26807	5.36e-20	102
	NC065060.1	Chromosome2	82.143	140	6	9	89042	89178	87419	87542	5.36e-20	102
	NC065060.1	Chromosome2	95.385	65	2	1	228290	228354	121700	121763	5.36e-20	102
	NC065060.1	Chromosome2	96.721	61	1	1	564833	564892	90994	91054	1.93e-19	100
	NC065060.1	Chromosome2	100	51	0	0	534221	534271	141567	141617	8.97e-18	95.3
	NC065060.1	Chromosome2	100	48	0	0	4598	4645	121214	121261	4.17e-16	89.8
	NC065060.1	Chromosome2	100	47	0	0	460490	460536	145595	145641	1.5e-15	87.9
	NC065060.1	Chromosome2	100	47	0	0	228197	228243	200963	200917	1.5e-15	87.9
	NC065060.1	Chromosome2	97.959	49	1	0	91437	91485	202512	202464	5.4e-15	86.1
	NC065060.1	Chromosome2	97.959	49	1	0	458915	458963	216342	216390	5.4e-15	86.1
	NC065060.1	Chromosome2	81.373	102	19	0	664420	664521	31012	31113	1.94e-14	84.2
	NC065060.1	Chromosome2	91.935	62	2	3	318091	318151	187363	187304	1.94e-14	84.2
	NC065060.1	Chromosome2	100	45	0	0	450952	450996	207669	207625	1.94e-14	84.2
	NC065060.1	Chromosome2	100	42	0	0	89464	89505	52387	52428	9.04e-13	78.7
	NC065060.1	Chromosome2	100	41	0	0	337906	337946	240231	240191	3.25e-12	76.8
	NC065060.1	Chromosome2	97.674	43	1	0	427792	427834	124469	124511	1.17e-11	75
	NC065060.1	Chromosome2	95.745	47	1	1	88074	88119	141567	141613	1.17e-11	75
	NC065060.1	Chromosome2	97.5	40	1	0	302336	302375	252782	252821	5.44e-10	69.4
	NC065060.1	Chromosome2	97.436	39	1	0	337861	337899	204128	204090	1.96e-09	67.6
	NC065060.1	Chromosome2	100	36	0	0	388919	388954	257744	257779	1.96e-09	67.6
	NC065060.1	Chromosome2	97.368	38	1	0	241284	241321	205430	205467	7.04e-09	65.8
	NC065060.1	Chromosome2	100	35	0	0	355038	355072	256191	256157	7.04e-09	65.8
	NC065060.1	Chromosome2	91.304	46	4	0	527668	527713	55987	56032	2.53e-08	63.9
	NC065060.1	Chromosome2	97.297	37	1	0	205836	205872	95593	95629	2.53e-08	63.9
	NC065060.1	Chromosome2	93.023	43	3	0	608927	608969	159362	159404	2.53e-08	63.9
	NC065060.1	Chromosome2	97.297	37	1	0	504443	504479	212389	212425	2.53e-08	63.9
	NC065060.1	Chromosome2	94.872	39	2	0	96710	96748	120317	120279	9.1e-08	62.1
	NC065060.1	Chromosome2	100	33	0	0	88884	88916	254686	254718	9.1e-08	62.1
	NC065060.1	Chromosome2	97.143	35	1	0	301675	301709	45836	45870	3.27e-07	60.2
	NC065060.1	Chromosome2	94.737	38	2	0	405953	405990	172847	172884	3.27e-07	60.2
	NC065060.1	Chromosome2	100	31	0	0	516466	516496	214345	214315	1.18e-06	58.4
	NC065060.1	Chromosome2	96.97	33	1	0	26079	26111	154953	154921	4.23e-06	56.5
	NC065060.1	Chromosome1	95.318	10338	148	83	177162	187307	308303	298110	0	16100
	NC065060.1	Chromosome1	96.532	8046	150	36	566312	574304	155109	147140	0	13193
	NC065060.1	Chromosome1	96.459	7654	112	39	255361	262924	216510	208926	0	12486
	NC065060.1	Chromosome1	96.399	5443	83	32	263643	269031	343257	348640	0	8861
	NC065060.1	Chromosome1	96.782	5282	73	22	322250	327489	60496	55270	0	8722
	NC065060.1	Chromosome1	94.786	5274	74	63	558382	563517	34995	40205	0	8030
	NC065060.1	Chromosome1	95.499	4732	72	44	422908	427598	313426	318057	0	7428
	NC065060.1	Chromosome1	95.823	3735	43	40	554603	558298	31279	34939	0	5928
	NC065060.1	Chromosome1	96.651	3404	46	25	590164	593525	231951	235328	0	5592
	NC065060.1	Chromosome1	95.946	3453	71	24	280958	284364	27298	30727	0	5537
	NC065060.1	Chromosome1	98.19	3150	22	9	32920	36064	141092	137973	0	5469
	NC065060.1	Chromosome1	97.223	3241	36	14	645260	648471	324782	327997	0	5437
	NC065060.1	Chromosome1	95.133	3390	72	36	277603	280967	23504	26825	0	5260
	NC065060.1	Chromosome1	94.684	3273	57	37	291960	295178	117420	120629	0	4972
	NC065060.1	Chromosome1	95.709	3006	43	23	316810	319756	65622	62644	0	4758
	NC065060.1	Chromosome1	97.385	2639	26	9	141193	143801	73128	75753	0	4451
	NC065060.1	Chromosome1	96.691	2690	48	11	122486	125150	247384	244711	0	4436
	NC065060.1	Chromosome1	94.939	2806	40	31	677674	680431	280665	283416	0	4301
	NC065060.1	Chromosome1	95.36	2586	40	23	314276	316821	17562	15017	0	4037
	NC065060.1	Chromosome1	93.944	2708	74	29	551951	554608	114776	112109	0	4010
	NC065060.1	Chromosome1	96.674	2345	34	16	497450	499761	195716	193383	0	3858
	NC065060.1	Chromosome1	95.579	2420	34	17	675298	677682	278260	280641	0	3808
	NC065060.1	Chromosome1	94.099	2542	70	26	240238	242745	238449	240944	0	3790
	NC065060.1	Chromosome1	96.3	2297	29	10	250731	253008	221660	219401	0	3720
	NC065060.1	Chromosome1	97.057	2141	31	11	320120	322252	62650	60534	0	3576
	NC065060.1	Chromosome1	96.457	2117	44	17	30724	32825	199334	201434	0	3465
	NC065060.1	Chromosome1	97.098	2033	32	7	207981	210006	249689	251701	0	3402
	NC065060.1	Chromosome1	92.308	2392	39	26	72189	74540	272726	275012	0	3264
	NC065060.1	Chromosome1	95.646	2021	37	17	355066	357037	167485	169503	0	3197
	NC065060.1	Chromosome1	96.148	1843	24	10	74660	76482	275089	276904	0	2966
	NC065060.1	Chromosome1	97.568	1727	18	9	212181	213900	253323	255032	0	2935
	NC065060.1	Chromosome1	96.251	1787	22	16	386655	388403	65862	67641	0	2887
	NC065060.1	Chromosome1	95.954	1755	27	9	549925	551663	116486	114760	0	2808
	NC065060.1	Chromosome1	96.546	1708	15	11	649416	651092	329160	330854	0	2787
	NC065060.1	Chromosome1	96.379	1657	18	12	400247	401881	50569	48933	0	2689
	NC065060.1	Chromosome1	94.612	1596	31	18	210051	211621	251764	253329	0	2420
	NC065060.1	Chromosome1	95.97	1489	24	7	564855	566319	156618	155142	0	2385
	NC065060.1	Chromosome1	94.328	1569	30	15	385149	386659	228816	230383	0	2350
	NC065060.1	Chromosome1	96.774	1333	15	6	49444	50760	164688	163368	0	2198
	NC065060.1	Chromosome1	96.531	1326	20	5	253859	255166	218674	217357	0	2170
	NC065060.1	Chromosome1	96.277	1316	15	8	139192	140490	71498	72796	0	2128
	NC065060.1	Chromosome1	97.203	1180	12	5	382847	384020	348811	349975	0	1977
	NC065060.1	Chromosome1	94.597	1277	18	10	51047	52291	163103	161846	0	1929
	NC065060.1	Chromosome1	95.033	1067	14	11	187664	188706	298102	297051	0	1640
	NC065060.1	Chromosome1	97.385	956	19	2	494205	495155	54473	55427	0	1622
	NC065060.1	Chromosome1	95.166	993	28	8	390741	391725	249763	248783	0	1550
	NC065060.1	Chromosome1	95.177	933	8	5	313310	314227	18468	17558	0	1439
	NC065060.1	Chromosome1	98.278	813	4	2	305391	306194	337327	338138	0	1415
	NC065060.1	Chromosome1	94.468	940	12	6	229352	230263	341658	342585	0	1411
	NC065060.1	Chromosome1	93.511	863	24	9	28403	29258	12274	13111	0	1254
	NC065060.1	Chromosome1	94.14	802	32	6	41452	42245	48646	47852	0	1206
	NC065060.1	Chromosome1	98	700	2	2	306442	307133	343271	342576	0	1205
	NC065060.1	Chromosome1	96.394	721	7	4	648457	649169	328450	329159	0	1170
	NC065060.1	Chromosome1	91.953	845	15	15	477378	478195	261026	261844	0	1134
	NC065060.1	Chromosome1	95.787	712	14	4	630876	631585	320880	320183	0	1134
	NC065060.1	Chromosome1	96.313	678	14	4	434015	434691	135270	135937	0	1103
	NC065060.1	Chromosome1	98.033	610	6	1	593199	593808	247999	247396	0	1055
	NC065060.1	Chromosome1	98.824	510	2	3	408202	408709	259535	260042	0	905
	NC065060.1	Chromosome1	98.824	510	2	3	144081	144588	260042	259535	0	905
	NC065060.1	Chromosome1	94.05	605	7	7	347874	348466	166881	167468	0	891
	NC065060.1	Chromosome1	95.954	519	8	3	563548	564066	40195	40700	0	830
	NC065060.1	Chromosome1	97.263	475	13	0	301308	301782	9026	9500	0	806
	NC065060.1	Chromosome1	98.152	433	6	1	462089	462519	323475	323907	0	754
	NC065060.1	Chromosome1	93.117	494	8	10	673469	673954	179652	179177	0	701
	NC065060.1	Chromosome1	94.664	431	9	6	304992	305408	313426	313856	0	656
	NC065060.1	Chromosome1	94.55	422	6	4	439950	440354	177152	177573	1.19e-180	636
	NC065060.1	Chromosome1	98.571	350	5	0	140703	141052	72786	73135	1.2e-175	619
	NC065060.1	Chromosome1	95.09	387	11	2	642196	642578	196079	196461	1.21e-170	603
	NC065060.1	Chromosome1	81.586	744	114	13	4845	5582	283578	284304	7.26e-168	593
	NC065060.1	Chromosome1	83.212	685	59	22	456568	457215	248099	248764	7.31e-163	577
	NC065060.1	Chromosome1	97.093	344	5	3	284359	284697	226799	226456	2.63e-162	575
	NC065060.1	Chromosome1	96.309	298	0	2	116801	117098	20185	20471	2.12e-133	479
	NC065060.1	Chromosome1	87.76	433	23	11	210378	210810	53079	53481	2.12e-133	479
	NC065060.1	Chromosome1	91.765	340	6	7	253467	253794	219413	219084	1.29e-125	453
	NC065060.1	Chromosome1	92.901	324	3	6	644918	645233	323863	324174	1.29e-125	453
	NC065060.1	Chromosome1	97.107	242	1	1	589401	589636	166896	166655	1.31e-110	403
	NC065060.1	Chromosome1	99.065	214	2	0	40554	40767	54481	54268	4.75e-105	385
	NC065060.1	Chromosome1	95.142	247	5	3	564055	564301	40869	41108	1.71e-104	383
	NC065060.1	Chromosome1	91.259	286	6	8	98844	99114	231400	231681	3.7e-101	372
	NC065060.1	Chromosome1	96.682	211	4	3	255158	255368	216783	216576	6.24e-94	348
	NC065060.1	Chromosome1	97.087	206	5	1	1986	2191	260865	260661	2.24e-93	346
	NC065060.1	Chromosome1	92.469	239	7	8	99198	99434	231736	231965	6.28e-89	331
	NC065060.1	Chromosome1	91.88	234	9	7	15444	15668	294863	294631	4.89e-85	318
	NC065060.1	Chromosome1	98.817	169	2	0	525383	525551	226262	226430	4.93e-80	302
	NC065060.1	Chromosome1	98.788	165	2	0	521528	521692	178440	178276	8.24e-78	294
	NC065060.1	Chromosome1	88.281	256	13	8	36109	36358	137969	137725	1.07e-76	291
	NC065060.1	Chromosome1	97.006	167	0	1	284689	284850	226264	226098	2.99e-72	276
	NC065060.1	Chromosome1	94.969	159	8	0	10186	10344	277494	277336	1.81e-64	250
	NC065060.1	Chromosome1	99.27	137	1	0	50868	51004	163240	163104	6.51e-64	248
	NC065060.1	Chromosome1	86.92	237	10	6	60312	60543	304176	304396	2.34e-63	246
	NC065060.1	Chromosome1	91.713	181	8	3	356864	357037	248238	248058	8.42e-63	244
	NC065060.1	Chromosome1	93.064	173	0	2	493636	493801	10740	10907	3.03e-62	243
	NC065060.1	Chromosome1	90.86	186	7	2	142093	142276	291011	291188	1.09e-61	241
	NC065060.1	Chromosome1	93.21	162	10	1	625720	625880	107902	107741	1.41e-60	237
	NC065060.1	Chromosome1	94.737	152	6	2	134530	134681	137066	137215	5.07e-60	235
	NC065060.1	Chromosome1	73.469	686	146	31	570713	571378	180398	179729	3.05e-57	226
	NC065060.1	Chromosome1	89.831	177	4	6	680466	680628	239792	239616	6.6e-54	215
	NC065060.1	Chromosome1	94.245	139	8	0	598216	598354	110655	110793	2.37e-53	213
	NC065060.1	Chromosome1	93.056	144	10	0	456568	456711	169462	169319	8.54e-53	211
	NC065060.1	Chromosome1	88.649	185	1	4	202484	202668	295246	295082	1.1e-51	207
	NC065060.1	Chromosome1	92.105	152	1	3	213770	213921	23610	23470	1.43e-50	204
	NC065060.1	Chromosome1	90.506	158	6	4	393880	394036	260888	261037	1.85e-49	200
	NC065060.1	Chromosome1	100	101	0	0	32829	32929	141505	141405	1.44e-45	187
	NC065060.1	Chromosome1	100	94	0	0	402975	403068	335823	335730	1.12e-41	174
	NC065060.1	Chromosome1	91.935	124	4	1	459289	459412	148888	149005	5.21e-40	169
	NC065060.1	Chromosome1	95.789	95	1	2	306366	306460	59949	59858	1.89e-34	150
	NC065060.1	Chromosome1	98.795	83	1	0	248598	248680	117517	117435	6.79e-34	148
	NC065060.1	Chromosome1	90.435	115	6	5	277612	277723	255008	254896	2.44e-33	147
	NC065060.1	Chromosome1	93.75	96	4	1	84603	84698	256946	257039	3.16e-32	143
	NC065060.1	Chromosome1	94.565	92	4	1	489199	489289	39451	39360	1.14e-31	141
	NC065060.1	Chromosome1	95.238	84	4	0	649237	649320	156691	156608	1.9e-29	134
	NC065060.1	Chromosome1	89.32	103	5	1	138149	138245	62556	62454	1.14e-26	124
	NC065060.1	Chromosome1	98.571	70	1	0	423747	423816	239613	239682	1.14e-26	124
	NC065060.1	Chromosome1	98.571	70	1	0	341930	341999	239911	239980	1.14e-26	124
	NC065060.1	Chromosome1	96.053	76	3	0	391651	391726	284443	284368	1.14e-26	124
	NC065060.1	Chromosome1	98.571	70	1	0	241392	241461	314279	314348	1.14e-26	124
	NC065060.1	Chromosome1	93.827	81	5	0	403378	403458	54564	54644	4.12e-26	122
	NC065060.1	Chromosome1	87.273	110	11	3	394334	394442	308412	308305	4.12e-26	122
	NC065060.1	Chromosome1	98.551	69	1	0	680562	680630	314348	314280	4.12e-26	122
	NC065060.1	Chromosome1	86.486	111	9	1	370533	370637	56218	56108	1.91e-24	117
	NC065060.1	Chromosome1	98.462	65	1	0	555291	555355	119030	119094	6.89e-24	115
	NC065060.1	Chromosome1	89.247	93	9	1	158462	158553	148586	148678	6.89e-24	115
	NC065060.1	Chromosome1	98.462	65	1	0	493484	493548	318102	318166	6.89e-24	115
	NC065060.1	Chromosome1	84.821	112	17	0	648360	648471	42080	41969	2.48e-23	113
	NC065060.1	Chromosome1	86.916	107	6	3	618063	618165	54970	54868	2.48e-23	113
	NC065060.1	Chromosome1	96.923	65	2	0	293578	293642	31946	32010	3.2e-22	110
	NC065060.1	Chromosome1	89.024	82	9	0	368732	368813	9524	9605	5.36e-20	102
	NC065060.1	Chromosome1	100	54	0	0	597491	597544	332108	332161	1.93e-19	100
	NC065060.1	Chromosome1	93.939	66	2	2	149510	149573	73331	73266	6.94e-19	99
	NC065060.1	Chromosome1	93.846	65	4	0	324990	325054	161361	161297	6.94e-19	99
	NC065060.1	Chromosome1	93.75	64	4	0	549121	549184	338804	338867	2.49e-18	97.1
	NC065060.1	Chromosome1	95.082	61	2	1	32798	32858	46592	46651	8.97e-18	95.3
	NC065060.1	Chromosome1	98.077	52	1	0	467048	467099	58069	58120	1.16e-16	91.6
	NC065060.1	Chromosome1	87.654	81	7	3	241819	241897	118386	118465	1.16e-16	91.6
	NC065060.1	Chromosome1	91.176	68	5	1	397493	397560	175115	175049	1.16e-16	91.6
	NC065060.1	Chromosome1	100	47	0	0	460271	460317	117219	117173	1.5e-15	87.9
	NC065060.1	Chromosome1	85.882	85	7	5	158610	158691	246329	246247	5.4e-15	86.1
	NC065060.1	Chromosome1	82.474	97	17	0	35433	35529	316445	316541	5.4e-15	86.1
	NC065060.1	Chromosome1	100	45	0	0	428943	428987	12246	12290	1.94e-14	84.2
	NC065060.1	Chromosome1	100	42	0	0	295169	295210	120727	120768	9.04e-13	78.7
	NC065060.1	Chromosome1	100	40	0	0	575690	575729	24643	24604	1.17e-11	75
	NC065060.1	Chromosome1	100	40	0	0	141340	141379	74164	74203	1.17e-11	75
	NC065060.1	Chromosome1	100	40	0	0	149521	149560	74203	74164	1.17e-11	75
	NC065060.1	Chromosome1	100	40	0	0	10075	10114	135974	136013	1.17e-11	75
	NC065060.1	Chromosome1	90.909	55	5	0	270616	270670	158987	158933	1.17e-11	75
	NC065060.1	Chromosome1	100	40	0	0	141340	141379	291129	291168	1.17e-11	75
	NC065060.1	Chromosome1	100	40	0	0	149521	149560	291168	291129	1.17e-11	75
	NC065060.1	Chromosome1	97.619	42	1	0	628782	628823	51916	51875	4.2e-11	73.1
	NC065060.1	Chromosome1	100	38	0	0	283641	283678	158146	158109	1.51e-10	71.3
	NC065060.1	Chromosome1	82.105	95	5	6	622195	622285	310283	310197	1.51e-10	71.3
	NC065060.1	Chromosome1	91.837	49	4	0	504059	504107	9593	9545	5.44e-10	69.4
	NC065060.1	Chromosome1	100	37	0	0	142217	142253	73281	73317	5.44e-10	69.4
	NC065060.1	Chromosome1	95.349	43	2	0	644869	644911	323459	323501	5.44e-10	69.4
	NC065060.1	Chromosome1	97.5	40	1	0	426225	426264	332033	332072	5.44e-10	69.4
	NC065060.1	Chromosome1	97.436	39	1	0	26781	26819	135511	135549	1.96e-09	67.6
	NC065060.1	Chromosome1	97.368	38	1	0	384119	384156	73098	73135	7.04e-09	65.8
	NC065060.1	Chromosome1	86.364	66	1	1	124769	124826	215876	215811	7.04e-09	65.8
	NC065060.1	Chromosome1	100	35	0	0	292946	292980	240054	240088	7.04e-09	65.8
	NC065060.1	Chromosome1	100	35	0	0	549100	549134	242136	242102	7.04e-09	65.8
	NC065060.1	Chromosome1	100	34	0	0	320856	320889	61856	61823	2.53e-08	63.9
	NC065060.1	Chromosome1	100	34	0	0	320913	320946	61913	61880	2.53e-08	63.9
	NC065060.1	Chromosome1	100	33	0	0	143594	143626	74335	74303	9.1e-08	62.1
	NC065060.1	Chromosome1	100	33	0	0	142356	142388	75578	75546	9.1e-08	62.1
	NC065060.1	Chromosome1	100	33	0	0	680420	680452	148488	148456	9.1e-08	62.1
	NC065060.1	Chromosome1	97.222	36	0	1	550435	550469	272149	272114	3.27e-07	60.2
	NC065060.1	Chromosome1	92.857	42	2	1	227176	227217	322486	322526	3.27e-07	60.2
	NC065060.1	Chromosome1	100	32	0	0	533485	533516	322495	322526	3.27e-07	60.2
	NC065060.1	Chromosome1	100	30	0	0	158541	158570	148741	148712	4.23e-06	56.5
	NC065060.1	Chromosome1	96.97	33	1	0	519994	520026	151055	151087	4.23e-06	56.5
	NC065060.1	Chromosome1	96.97	33	1	0	595787	595819	302725	302693	4.23e-06	56.5
	NC065060.1	Chromosome1	94.444	36	2	0	476477	476512	323955	323990	4.23e-06	56.5
	NC065060.1	Chromosome1	94.444	36	2	0	25034	25069	323990	323955	4.23e-06	56.5
	Chromosome1	NC057142.1	92.738	6389	398	20	82041	88400	152488	146137	0	9167
	Chromosome1	NC057142.1	94.381	5997	140	56	208938	214846	24018	18131	0	9025
	Chromosome1	NC057142.1	96.918	3634	48	20	137929	141505	108907	112533	0	6032
	Chromosome1	NC057142.1	94.467	3615	67	33	304732	308303	373046	369522	0	5445
	Chromosome1	NC057142.1	98.128	2885	29	4	182301	185169	236030	233155	0	5005
	Chromosome1	NC057142.1	88.974	3782	155	89	116231	119899	494018	497650	0	4433
	Chromosome1	NC057142.1	93.774	2859	71	49	31939	34749	260746	257947	0	4194
	Chromosome1	NC057142.1	95.884	2624	40	12	179729	182331	238614	236038	0	4185
	Chromosome1	NC057142.1	95.775	2627	53	13	244706	247287	313711	316324	0	4183
	Chromosome1	NC057142.1	92.928	2941	87	35	214868	217766	18138	15277	0	4167
	Chromosome1	NC057142.1	94.899	2568	53	23	313643	316169	260734	263264	0	3945
	Chromosome1	NC057142.1	94.977	2429	98	7	79578	81997	154901	152488	0	3788
	Chromosome1	NC057142.1	96.617	2276	47	9	55298	57555	403631	401368	0	3749
	Chromosome1	NC057142.1	91.698	2650	65	60	323914	326504	252239	249686	0	3531
	Chromosome1	NC057142.1	97.844	2041	22	3	148998	151038	290701	288683	0	3506
	Chromosome1	NC057142.1	95.545	2110	46	15	302570	304659	375099	373018	0	3332
	Chromosome1	NC057142.1	95.01	2064	43	20	23580	25614	477312	479344	0	3186
	Chromosome1	NC057142.1	90.511	2466	77	54	113804	116192	491634	494019	0	3112
	Chromosome1	NC057142.1	93.514	2143	32	31	37225	39319	86094	88177	0	3088
	Chromosome1	NC057142.1	91.586	2163	69	36	299947	302069	377176	375087	0	2881
	Chromosome1	NC057142.1	96.591	1584	26	13	253373	254941	199766	201336	0	2601
	Chromosome1	NC057142.1	92.816	1754	43	22	111507	113227	499345	497642	0	2464
	Chromosome1	NC057142.1	94.696	1546	76	1	167914	169459	2561	1022	0	2396
	Chromosome1	NC057142.1	95.173	1533	32	8	74247	75753	390526	389010	0	2383
	Chromosome1	NC057142.1	97.483	1311	22	3	232925	234226	301021	299713	0	2228
	Chromosome1	NC057142.1	91.315	1658	38	28	298125	299741	378759	377167	0	2167
	Chromosome1	NC057142.1	90.321	1622	50	28	251764	253329	197489	199059	0	2026
	Chromosome1	NC057142.1	94.185	1307	32	9	238417	239712	392848	394121	0	1953
	Chromosome1	NC057142.1	98.414	883	13	1	36251	37133	97267	96386	0	1552
	Chromosome1	NC057142.1	88.142	1383	58	43	282078	283413	244065	242742	0	1548
	Chromosome1	NC057142.1	92.963	1080	20	12	297058	298099	380196	379135	0	1522
	Chromosome1	NC057142.1	94.171	995	39	8	248783	249763	44333	45322	0	1498
	Chromosome1	NC057142.1	94.635	876	26	7	343257	344114	24800	25672	0	1338
	Chromosome1	NC057142.1	90.029	1043	69	11	61595	62623	472008	473029	0	1317
	Chromosome1	NC057142.1	93.839	844	19	10	334851	335676	228588	229416	0	1240
	Chromosome1	NC057142.1	93.611	673	26	7	91946	92603	37970	37300	0	989
	Chromosome1	NC057142.1	98.431	510	4	3	259535	260042	388255	388762	0	894
	Chromosome1	NC057142.1	94.077	574	28	5	310898	311468	223759	224329	0	867
	Chromosome1	NC057142.1	95.22	523	19	2	121634	122156	256495	255979	0	822
	Chromosome1	NC057142.1	93.309	538	9	7	158501	159026	286607	287129	0	769
	Chromosome1	NC057142.1	96.753	462	12	2	323475	323936	63455	63913	0	767
	Chromosome1	NC057142.1	90.651	599	19	12	159051	159625	287126	287711	0	761
	Chromosome1	NC057142.1	95.494	466	7	3	316164	316621	242442	241983	0	732
	Chromosome1	NC057142.1	96.421	447	7	2	206646	207092	271609	271172	0	728
	Chromosome1	NC057142.1	90.619	533	18	10	198675	199181	387936	387410	0	678
	Chromosome1	NC057142.1	97.015	402	7	1	11402	11803	329997	330393	0	671
	Chromosome1	NC057142.1	94.318	440	17	3	251262	251701	197014	197445	0	667
	Chromosome1	NC057142.1	91.278	493	19	5	148033	148519	291175	290701	0	651
	Chromosome1	NC057142.1	93.563	435	16	3	193672	194105	411730	411307	0	638
	Chromosome1	NC057142.1	88.619	536	22	12	241555	242060	3490	4016	6.47e-175	616
	Chromosome1	NC057142.1	96.533	375	7	1	265838	266206	115650	115276	6.47e-175	616
	Chromosome1	NC057142.1	91.892	444	15	7	243130	243563	91348	91780	1.81e-170	601
	Chromosome1	NC057142.1	91.429	455	11	6	42647	43083	410435	409991	6.51e-170	599
	Chromosome1	NC057142.1	93.716	366	14	5	231954	232314	301937	301576	4e-152	540
	Chromosome1	NC057142.1	90.431	418	17	8	129829	130244	137381	137777	8.66e-149	529
	Chromosome1	NC057142.1	97.03	303	5	1	274503	274805	443015	442717	4.06e-142	507
	Chromosome1	NC057142.1	95.638	298	12	1	74247	74544	417958	418254	3.18e-133	477
	Chromosome1	NC057142.1	97.048	271	8	0	218256	218526	15239	14969	4.15e-127	457
	Chromosome1	NC057142.1	94.932	296	8	2	134277	134565	429445	429150	4.15e-127	457
	Chromosome1	NC057142.1	91.867	332	16	5	205553	205873	155978	156309	5.36e-126	453
	Chromosome1	NC057142.1	86.557	424	30	11	53079	53475	197808	198231	1.16e-122	442
	Chromosome1	NC057142.1	89.937	318	16	8	196912	197219	427767	428078	9.17e-109	396
	Chromosome1	NC057142.1	93.68	269	5	5	67374	67641	422932	423189	1.19e-107	392
	Chromosome1	NC057142.1	96.61	236	7	1	154183	154418	403897	403663	4.27e-107	390
	Chromosome1	NC057142.1	96.444	225	8	0	65174	65398	451905	451681	1.55e-101	372
	Chromosome1	NC057142.1	97.537	203	4	1	260664	260865	436028	435826	9.37e-94	346
	Chromosome1	NC057142.1	93.833	227	9	4	231740	231965	304516	304294	5.64e-91	337
	Chromosome1	NC057142.1	74.26	878	173	40	149890	150738	238798	237945	5.68e-86	320
	Chromosome1	NC057142.1	96.757	185	1	2	39334	39513	88220	88404	5.72e-81	303
	Chromosome1	NC057142.1	98.817	169	2	0	226262	226430	48259	48091	2.06e-80	302
	Chromosome1	NC057142.1	96.216	185	5	1	296882	297066	144320	144138	2.06e-80	302
	Chromosome1	NC057142.1	96.196	184	6	1	176932	177115	441149	440967	7.4e-80	300
	Chromosome1	NC057142.1	85.667	300	21	11	317456	317741	342361	342070	9.57e-79	296
	Chromosome1	NC057142.1	87.854	247	18	8	145817	146055	38212	37970	9.63e-74	279
	Chromosome1	NC057142.1	95.028	181	4	4	317032	317211	342739	342563	9.63e-74	279
	Chromosome1	NC057142.1	94.969	159	8	0	277336	277494	280276	280434	7.55e-65	250
	Chromosome1	NC057142.1	92.442	172	7	2	288583	288748	327880	327709	4.55e-62	241
	Chromosome1	NC057142.1	86.58	231	11	5	304176	304391	462374	462599	5.88e-61	237
	Chromosome1	NC057142.1	95.172	145	4	2	159652	159793	255777	255921	1.27e-57	226
	Chromosome1	NC057142.1	73.577	685	141	34	179732	180398	289645	288983	1.27e-57	226
	Chromosome1	NC057142.1	85.253	217	26	2	145962	146178	277390	277180	2.13e-55	219
	Chromosome1	NC057142.1	94.366	142	2	2	163234	163369	162615	162756	9.91e-54	213
	Chromosome1	NC057142.1	87.766	188	12	3	136971	137147	9318	9131	1.28e-52	209
	Chromosome1	NC057142.1	91.139	158	4	3	260888	261036	139917	139761	1.66e-51	206
	Chromosome1	NC057142.1	89.82	167	4	4	295092	295246	440847	440682	2.15e-50	202
	Chromosome1	NC057142.1	82.773	238	24	7	334169	334398	37984	38212	9.98e-49	196
	Chromosome1	NC057142.1	93.382	136	4	1	195300	195435	328853	328983	9.98e-49	196
	Chromosome1	NC057142.1	91.971	137	11	0	248102	248238	1022	1158	1.29e-47	193
	Chromosome1	NC057142.1	91.429	140	5	2	231614	231752	304697	304564	2.16e-45	185
	Chromosome1	NC057142.1	89.333	150	8	5	23549	23697	211644	211502	2.79e-44	182
	Chromosome1	NC057142.1	91.111	135	7	1	53477	53611	119130	119001	3.62e-43	178
	Chromosome1	NC057142.1	100	92	0	0	239621	239712	261379	261470	6.05e-41	171
	Chromosome1	NC057142.1	100	90	0	0	72029	72118	295480	295569	7.83e-40	167
	Chromosome1	NC057142.1	98.925	93	1	0	314287	314379	394030	394122	7.83e-40	167
	Chromosome1	NC057142.1	95.098	102	5	0	254101	254202	506870	506971	3.64e-38	161
	Chromosome1	NC057142.1	92.174	115	5	1	349861	349975	41019	41129	1.31e-37	159
	Chromosome1	NC057142.1	92.174	115	0	2	148895	149005	420890	420999	6.09e-36	154
	Chromosome1	NC057142.1	88.06	134	7	1	267099	267223	98539	98672	7.88e-35	150
	Chromosome1	NC057142.1	94.565	92	3	2	19007	19096	360116	360207	4.74e-32	141
	Chromosome1	NC057142.1	87.903	124	6	2	255707	255821	279949	279826	6.14e-31	137
	Chromosome1	NC057142.1	100	73	0	0	314306	314378	520109	520037	2.21e-30	135
	Chromosome1	NC057142.1	100	73	0	0	239640	239712	520109	520037	2.21e-30	135
	Chromosome1	NC057142.1	95.122	82	3	1	34928	35008	16231	16150	3.69e-28	128
	Chromosome1	NC057142.1	100	67	0	0	32843	32909	259771	259837	4.78e-27	124
	Chromosome1	NC057142.1	84.247	146	2	7	317737	317861	257084	256939	1.72e-26	122
	Chromosome1	NC057142.1	93.75	80	5	0	41028	41107	232349	232428	6.18e-26	121
	Chromosome1	NC057142.1	92.135	89	1	1	232853	232941	301471	301389	6.18e-26	121
	Chromosome1	NC057142.1	95.946	74	2	1	140913	140986	53711	53783	2.22e-25	119
	Chromosome1	NC057142.1	100	63	0	0	48933	48995	406489	406551	7.99e-25	117
	Chromosome1	NC057142.1	98.462	65	1	0	119030	119094	260739	260675	2.88e-24	115
	Chromosome1	NC057142.1	95.652	69	3	0	137775	137843	43064	43132	3.72e-23	111
	Chromosome1	NC057142.1	92.308	78	6	0	148586	148663	349199	349276	3.72e-23	111
	Chromosome1	NC057142.1	92.208	77	6	0	190095	190171	286253	286329	1.34e-22	110
	Chromosome1	NC057142.1	88.542	96	3	4	232308	232402	301553	301465	1.34e-22	110
	Chromosome1	NC057142.1	100	59	0	0	176869	176927	441193	441135	1.34e-22	110
	Chromosome1	NC057142.1	96.923	65	2	0	31946	32010	496818	496882	1.34e-22	110
	Chromosome1	NC057142.1	98.333	60	1	0	314323	314382	433384	433325	1.73e-21	106
	Chromosome1	NC057142.1	100	57	0	0	239657	239713	433384	433328	1.73e-21	106
	Chromosome1	NC057142.1	86.458	96	12	1	9524	9618	206040	205945	6.22e-21	104
	Chromosome1	NC057142.1	98.276	58	0	1	72239	72296	96382	96326	8.05e-20	100
	Chromosome1	NC057142.1	93.939	66	2	2	73266	73331	27665	27728	2.9e-19	99
	Chromosome1	NC057142.1	93.75	64	4	0	338804	338867	163928	163991	1.04e-18	97.1
	Chromosome1	NC057142.1	95.082	61	2	1	46592	46651	112564	112504	3.75e-18	95.3
	Chromosome1	NC057142.1	90	70	7	0	8195	8264	193902	193833	4.85e-17	91.6
	Chromosome1	NC057142.1	83.505	97	16	0	138501	138597	242063	242159	4.85e-17	91.6
	Chromosome1	NC057142.1	98	50	1	0	148787	148836	166803	166754	6.27e-16	87.9
	Chromosome1	NC057142.1	100	47	0	0	167160	167206	248670	248716	6.27e-16	87.9
	Chromosome1	NC057142.1	100	47	0	0	117173	117219	421854	421808	6.27e-16	87.9
	Chromosome1	NC057142.1	94.643	56	3	0	347277	347332	450232	450287	6.27e-16	87.9
	Chromosome1	NC057142.1	82.474	97	17	0	316445	316541	109589	109493	2.25e-15	86.1
	Chromosome1	NC057142.1	93.22	59	3	1	201377	201434	112595	112537	2.25e-15	86.1
	Chromosome1	NC057142.1	94.545	55	3	0	321694	321748	480811	480865	2.25e-15	86.1
	Chromosome1	NC057142.1	94.444	54	3	0	139300	139353	13696	13749	8.11e-15	84.2
	Chromosome1	NC057142.1	90.909	66	1	1	215811	215876	314039	314099	8.11e-15	84.2
	Chromosome1	NC057142.1	88.235	68	8	0	196394	196461	80176	80243	2.92e-14	82.4
	Chromosome1	NC057142.1	97.917	48	0	1	23580	23627	201336	201290	2.92e-14	82.4
	Chromosome1	NC057142.1	91.379	58	5	0	196628	196685	274888	274945	1.05e-13	80.5
	Chromosome1	NC057142.1	97.826	46	1	0	32366	32411	298509	298554	1.05e-13	80.5
	Chromosome1	NC057142.1	100	41	0	0	205895	205935	407865	407905	1.36e-12	76.8
	Chromosome1	NC057142.1	100	40	0	0	74164	74203	27678	27717	4.88e-12	75
	Chromosome1	NC057142.1	100	40	0	0	291129	291168	27678	27717	4.88e-12	75
	Chromosome1	NC057142.1	97.674	43	1	0	314805	314847	116787	116829	4.88e-12	75
	Chromosome1	NC057142.1	100	40	0	0	135974	136013	280545	280506	4.88e-12	75
	Chromosome1	NC057142.1	100	38	0	0	213652	213689	19268	19305	6.31e-11	71.3
	Chromosome1	NC057142.1	89.831	59	0	1	120706	120764	188654	188706	6.31e-11	71.3
	Chromosome1	NC057142.1	97.5	40	1	0	15631	15670	103625	103664	2.27e-10	69.4
	Chromosome1	NC057142.1	100	36	0	0	148712	148747	349302	349267	8.17e-10	67.6
	Chromosome1	NC057142.1	90.196	51	3	2	252514	252564	27635	27587	2.94e-09	65.8
	Chromosome1	NC057142.1	100	35	0	0	242102	242136	163941	163907	2.94e-09	65.8
	Chromosome1	NC057142.1	100	35	0	0	9686	9720	292984	292950	2.94e-09	65.8
	Chromosome1	NC057142.1	97.222	36	1	0	323914	323949	392763	392728	3.8e-08	62.1
	Chromosome1	NC057142.1	97.143	35	1	0	240054	240088	496178	496212	1.37e-07	60.2
	Chromosome1	NC057142.1	100	31	0	0	33029	33059	45519	45489	4.91e-07	58.4
	Chromosome1	NC057142.1	90.698	43	4	0	10587	10629	265311	265269	4.91e-07	58.4
	Chromosome1	NC057142.1	100	30	0	0	308325	308354	138593	138622	1.77e-06	56.5
	Chromosome1	NC057142.1	92.5	40	1	1	307645	307682	367020	367059	1.77e-06	56.5
	Chromosome1	NC057142.1	100	30	0	0	74303	74332	389211	389240	1.77e-06	56.5
	Chromosome1	NC057142.1	100	29	0	0	195258	195286	115098	115070	6.36e-06	54.7
	Chromosome1	NC057142.1	100	29	0	0	261671	261699	163419	163391	6.36e-06	54.7
	Chromosome1	NC057142.1	96.875	32	1	0	193720	193751	193868	193837	6.36e-06	54.7
	Chromosome1	NC057142.1	100	29	0	0	177410	177438	198845	198817	6.36e-06	54.7
	Chromosome1	NC057142.1	94.444	36	0	2	295073	295107	325724	325690	6.36e-06	54.7
	Chromosome2	NC057142.1	96.398	7523	100	45	153139	160604	467049	459641	0	12233
	Chromosome2	NC057142.1	92.229	6614	161	89	23738	30211	169828	163428	0	9040
	Chromosome2	NC057142.1	97.679	4739	56	19	14177	18877	350606	355328	0	8093
	Chromosome2	NC057142.1	95.578	5020	77	44	34756	39714	454706	459641	0	7906
	Chromosome2	NC057142.1	97.286	4164	43	27	121215	125340	218387	222518	0	6999
	Chromosome2	NC057142.1	95.134	4007	95	31	9773	13749	346123	350059	0	6228
	Chromosome2	NC057142.1	94.35	4071	94	41	213910	217905	269445	265436	0	6119
	Chromosome2	NC057142.1	94.13	3952	77	48	200219	204101	422777	418912	0	5869
	Chromosome2	NC057142.1	97.126	2401	35	14	239369	241750	50081	47696	0	4021
	Chromosome2	NC057142.1	93.493	2551	58	31	301	2794	32343	29844	0	3692
	Chromosome2	NC057142.1	95.047	2362	46	13	88378	90706	139349	141672	0	3648
	Chromosome2	NC057142.1	92.535	2572	64	44	6201	8705	503952	501442	0	3568
	Chromosome2	NC057142.1	95.835	2185	44	19	125576	127747	433383	435533	0	3487
	Chromosome2	NC057142.1	94.008	1719	34	20	4386	6064	27374	25685	0	2540
	Chromosome2	NC057142.1	93.968	1691	28	25	255676	257338	64607	66251	0	2490
	Chromosome2	NC057142.1	94.2	1569	52	18	20409	21968	356670	358208	0	2357
	Chromosome2	NC057142.1	91.919	1584	43	16	172228	173771	90453	88915	0	2137
	Chromosome2	NC057142.1	93.328	1259	31	12	118460	119694	412962	414191	0	1810
	Chromosome2	NC057142.1	94.31	1195	25	15	183893	185077	415425	414264	0	1790
	Chromosome2	NC057142.1	91.136	1320	49	20	18868	20161	355378	356655	0	1727
	Chromosome2	NC057142.1	98.604	931	8	2	128731	129657	435551	436480	0	1642
	Chromosome2	NC057142.1	96.976	926	22	1	100604	101529	210298	211217	0	1550
	Chromosome2	NC057142.1	94.685	1016	14	11	143307	144302	163348	162353	0	1541
	Chromosome2	NC057142.1	97.86	888	16	3	229988	230874	281133	280248	0	1531
	Chromosome2	NC057142.1	94.118	918	22	7	90994	91900	68366	69262	0	1367
	Chromosome2	NC057142.1	97.837	786	5	4	129673	130457	436591	437365	0	1347
	Chromosome2	NC057142.1	96.779	745	16	2	182403	183147	63148	63884	0	1236
	Chromosome2	NC057142.1	97.099	655	13	4	289735	290387	388905	388255	0	1099
	Chromosome2	NC057142.1	99.013	608	6	0	227886	228493	315717	316324	0	1090
	Chromosome2	NC057142.1	88.768	917	42	29	180882	181768	394958	394073	0	1066
	Chromosome2	NC057142.1	93.084	723	14	4	9087	9801	501071	500377	0	1026
	Chromosome2	NC057142.1	91.959	684	24	5	3298	3969	28652	27988	0	929
	Chromosome2	NC057142.1	93.914	608	24	5	254377	254976	63889	64491	0	905
	Chromosome2	NC057142.1	98.035	509	10	0	145250	145758	520957	521465	0	885
	Chromosome2	NC057142.1	92.282	609	16	11	242311	242910	47150	46564	0	835
	Chromosome2	NC057142.1	90.557	646	18	9	251241	251880	131387	131995	0	815
	Chromosome2	NC057142.1	91.203	557	21	6	95939	96494	124596	125125	0	732
	Chromosome2	NC057142.1	91.667	540	21	10	137723	138255	406542	407064	0	726
	Chromosome2	NC057142.1	91.939	521	19	4	2776	3283	29328	28818	0	708
	Chromosome2	NC057142.1	95.333	450	7	5	284875	285322	416957	416520	0	702
	Chromosome2	NC057142.1	90.494	547	22	8	246963	247498	181585	181058	0	695
	Chromosome2	NC057142.1	96.019	427	13	1	241812	242238	47705	47283	0	691
	Chromosome2	NC057142.1	91.065	526	20	10	246460	246984	182102	181603	0	686
	Chromosome2	NC057142.1	97.098	379	6	1	104762	105135	212959	213337	1.48e-180	634
	Chromosome2	NC057142.1	87.795	508	25	13	68880	69385	407552	407080	2.55e-158	560
	Chromosome2	NC057142.1	88.613	483	23	17	64838	65295	327405	326930	9.16e-158	558
	Chromosome2	NC057142.1	96.894	322	3	3	3978	4293	27678	27358	5.55e-150	532
	Chromosome2	NC057142.1	93.66	347	5	3	62492	62822	103121	102776	4.36e-141	503
	Chromosome2	NC057142.1	91.2	375	21	4	212390	212759	247318	246951	5.63e-140	499
	Chromosome2	NC057142.1	91.826	367	9	6	8697	9060	501416	501068	9.43e-138	492
	Chromosome2	NC057142.1	96.026	302	8	2	1	301	388254	387956	1.22e-136	488
	Chromosome2	NC057142.1	90.026	391	15	8	213307	213692	247306	247677	1.58e-135	484
	Chromosome2	NC057142.1	96	300	7	1	234162	234456	159880	160179	5.67e-135	483
	Chromosome2	NC057142.1	88.503	374	9	13	108714	109075	405190	404839	1.25e-116	422
	Chromosome2	NC057142.1	90.062	322	10	6	197208	197525	257942	257639	2.11e-109	398
	Chromosome2	NC057142.1	92.996	257	8	2	101695	101951	211686	211932	5.96e-100	366
	Chromosome2	NC057142.1	94.515	237	9	3	167530	167765	188434	188201	7.71e-99	363
	Chromosome2	NC057142.1	93.004	243	9	2	97035	97270	138059	138300	2.16e-94	348
	Chromosome2	NC057142.1	89.377	273	12	5	232671	232938	427788	427528	2.81e-88	327
	Chromosome2	NC057142.1	92.982	228	8	4	213053	213277	246877	246655	1.01e-87	326
	Chromosome2	NC057142.1	95.567	203	6	1	238652	238851	398039	398241	1.31e-86	322
	Chromosome2	NC057142.1	92.308	234	2	6	278068	278285	94866	95099	1.69e-85	318
	Chromosome2	NC057142.1	94.712	208	3	1	64336	64543	327597	327398	6.09e-85	316
	Chromosome2	NC057142.1	79.447	506	38	28	57498	57964	88873	88395	2.21e-79	298
	Chromosome2	NC057142.1	98.077	156	2	1	90770	90924	145005	145160	4.81e-71	270
	Chromosome2	NC057142.1	88.034	234	14	7	105886	106119	160743	160524	2.24e-69	265
	Chromosome2	NC057142.1	98.026	152	3	0	121706	121857	521408	521559	2.24e-69	265
	Chromosome2	NC057142.1	86.611	239	11	6	157629	157852	373282	373514	2.91e-63	244
	Chromosome2	NC057142.1	93.373	166	4	2	180414	180578	179631	179790	1.36e-61	239
	Chromosome2	NC057142.1	91.573	178	4	2	98857	99034	383877	383711	1.75e-60	235
	Chromosome2	NC057142.1	98.507	134	1	1	160592	160725	459614	459482	1.75e-60	235
	Chromosome2	NC057142.1	81.173	324	31	14	56232	56548	369241	369541	6.31e-60	233
	Chromosome2	NC057142.1	94.521	146	6	2	95785	95928	233000	233145	3.8e-57	224
	Chromosome2	NC057142.1	88.832	197	1	8	14000	14184	350053	350240	1.37e-56	222
	Chromosome2	NC057142.1	85.99	207	23	6	167767	167970	188431	188634	6.35e-55	217
	Chromosome2	NC057142.1	82.222	270	20	16	245715	245961	224778	225042	3.82e-52	207
	Chromosome2	NC057142.1	100	109	0	0	39814	39922	434713	434821	1.78e-50	202
	Chromosome2	NC057142.1	91.971	137	11	0	229308	229444	1022	1158	1.07e-47	193
	Chromosome2	NC057142.1	85.567	194	15	5	254373	254558	298600	298788	3.85e-47	191
	Chromosome2	NC057142.1	89.375	160	4	4	97678	97833	138287	138437	1.39e-46	189
	Chromosome2	NC057142.1	90.977	133	7	5	161671	161798	394073	394205	3.88e-42	174
	Chromosome2	NC057142.1	88.571	140	10	2	87253	87386	102758	102619	2.33e-39	165
	Chromosome2	NC057142.1	89.051	137	6	2	144509	144644	128691	128563	3.02e-38	161
	Chromosome2	NC057142.1	90.076	131	3	7	144656	144784	201333	201211	3.02e-38	161
	Chromosome2	NC057142.1	89.764	127	8	2	251996	252122	292630	292751	3.91e-37	158
	Chromosome2	NC057142.1	97.778	90	2	0	121858	121947	1	90	1.4e-36	156
	Chromosome2	NC057142.1	88.722	133	7	2	87471	87595	63927	64059	1.4e-36	156
	Chromosome2	NC057142.1	83.799	179	14	6	87428	87595	298600	298774	1.4e-36	156
	Chromosome2	NC057142.1	96.739	92	3	0	145110	145201	19673	19764	5.05e-36	154
	Chromosome2	NC057142.1	88.976	127	6	6	101568	101693	211525	211644	6.54e-35	150
	Chromosome2	NC057142.1	89.344	122	5	1	144525	144646	42947	43060	8.46e-34	147
	Chromosome2	NC057142.1	91.919	99	8	0	63889	63987	405533	405631	1.41e-31	139
	Chromosome2	NC057142.1	93.333	90	6	0	242233	242322	18654	18743	6.58e-30	134
	Chromosome2	NC057142.1	91.579	95	3	3	101568	101662	477401	477312	1.1e-27	126
	Chromosome2	NC057142.1	91.954	87	7	0	107941	108027	484599	484685	1.42e-26	122
	Chromosome2	NC057142.1	93.827	81	3	2	13024	13102	315359	315279	5.12e-26	121
	Chromosome2	NC057142.1	93.671	79	5	0	72561	72639	500983	500905	1.84e-25	119
	Chromosome2	NC057142.1	86.667	105	13	1	169291	169394	79717	79821	2.38e-24	115
	Chromosome2	NC057142.1	95.775	71	2	1	145688	145758	218875	218944	8.58e-24	113
	Chromosome2	NC057142.1	93.151	73	5	0	121900	121972	62134	62206	3.99e-22	108
	Chromosome2	NC057142.1	91.139	79	7	0	260848	260926	500905	500983	3.99e-22	108
	Chromosome2	NC057142.1	92.958	71	5	0	250658	250728	131200	131130	5.16e-21	104
	Chromosome2	NC057142.1	96.774	62	2	0	39959	40020	210902	210841	5.16e-21	104
	Chromosome2	NC057142.1	100	53	0	0	26112	26164	75336	75284	2.4e-19	99
	Chromosome2	NC057142.1	96.552	58	2	0	226019	226076	130622	130679	8.64e-19	97.1
	Chromosome2	NC057142.1	100	49	0	0	141569	141617	219095	219143	4.02e-17	91.6
	Chromosome2	NC057142.1	100	48	0	0	141570	141617	62149	62196	1.45e-16	89.8
	Chromosome2	NC057142.1	100	48	0	0	121214	121261	108921	108968	1.45e-16	89.8
	Chromosome2	NC057142.1	89.041	73	4	1	167418	167486	188093	188165	5.2e-16	87.9
	Chromosome2	NC057142.1	100	47	0	0	145595	145641	422027	422073	5.2e-16	87.9
	Chromosome2	NC057142.1	93.103	58	4	0	101381	101438	53555	53498	1.87e-15	86.1
	Chromosome2	NC057142.1	97.959	49	1	0	202464	202512	266953	267001	1.87e-15	86.1
	Chromosome2	NC057142.1	94.545	55	3	0	46836	46890	410721	410667	1.87e-15	86.1
	Chromosome2	NC057142.1	97.959	49	1	0	216342	216390	420517	420565	1.87e-15	86.1
	Chromosome2	NC057142.1	100	45	0	0	200919	200963	521346	521302	6.72e-15	84.2
	Chromosome2	NC057142.1	97.917	48	0	1	101615	101662	201290	201336	2.42e-14	82.4
	Chromosome2	NC057142.1	88.571	70	4	3	26806	26874	289995	290061	2.42e-14	82.4
	Chromosome2	NC057142.1	100	42	0	0	52387	52428	269036	268995	3.13e-13	78.7
	Chromosome2	NC057142.1	95.745	47	2	0	201136	201182	494993	495039	1.13e-12	76.8
	Chromosome2	NC057142.1	100	38	0	0	288951	288988	181603	181640	5.23e-11	71.3
	Chromosome2	NC057142.1	100	38	0	0	289762	289799	363643	363680	5.23e-11	71.3
	Chromosome2	NC057142.1	97.5	40	1	0	205766	205805	288721	288682	1.88e-10	69.4
	Chromosome2	NC057142.1	90.385	52	3	2	12678	12728	447706	447656	6.77e-10	67.6
	Chromosome2	NC057142.1	97.368	38	1	0	88379	88416	138587	138624	2.44e-09	65.8
	Chromosome2	NC057142.1	80.769	104	2	2	273908	274011	450514	450429	2.44e-09	65.8
	Chromosome2	NC057142.1	100	34	0	0	141569	141602	57	90	8.76e-09	63.9
	Chromosome2	NC057142.1	97.222	36	1	0	143281	143316	163401	163366	3.15e-08	62.1
	Chromosome2	NC057142.1	100	33	0	0	145496	145528	255765	255733	3.15e-08	62.1
	Chromosome2	NC057142.1	97.222	36	1	0	257744	257779	445339	445374	3.15e-08	62.1
	Chromosome2	NC057142.1	91.304	46	2	2	116931	116975	476638	476682	3.15e-08	62.1
	Chromosome2	NC057142.1	100	32	0	0	180867	180898	394987	394956	1.13e-07	60.2
	Chromosome2	NC057142.1	85.714	56	7	1	97879	97933	138456	138511	4.08e-07	58.4
	Chromosome2	NC057142.1	92.5	40	3	0	12531	12570	500499	500460	4.08e-07	58.4
	Chromosome2	NC057142.1	87.037	54	2	4	35320	35368	455297	455244	1.47e-06	56.5
	Chromosome2	NC057142.1	100	29	0	0	126391	126419	27658	27686	5.27e-06	54.7
	Chromosome2	NC057142.1	100	29	0	0	119494	119522	233168	233140	5.27e-06	54.7
	Chromosome2	NC057142.1	96.875	32	1	0	122215	122246	255670	255639	5.27e-06	54.7
	NC057142.1	NC057143.1	99.997	521568	5	1	1	521559	1	521568	0	963100
	NC057142.1	NC057143.1	99.929	16958	2	2	218875	235822	521404	538361	0	31240
	NC057142.1	NC057143.1	96.154	598	14	4	520151	520748	71240	70652	0	968
	NC057142.1	NC057143.1	96.154	598	14	4	70652	71240	520757	520160	0	968
	NC057142.1	NC057143.1	99.721	359	1	0	417899	418257	390594	390236	0	658
	NC057142.1	NC057143.1	100	356	0	0	390230	390585	418263	417908	0	658
	NC057142.1	NC057143.1	99.639	277	1	0	431669	431945	309927	309651	6.24e-142	507
	NC057142.1	NC057143.1	99.639	277	1	0	309642	309918	431954	431678	6.24e-142	507
	NC057142.1	NC057143.1	96.014	276	7	1	395000	395271	7169	6894	1.38e-123	446
	NC057142.1	NC057143.1	96.337	273	6	1	6897	7169	395277	395009	1.38e-123	446
	NC057142.1	NC057143.1	89.625	347	31	3	138603	138949	2773	3114	8.31e-121	436
	NC057142.1	NC057143.1	89.625	347	31	3	2773	3114	138603	138949	8.31e-121	436
	NC057142.1	NC057143.1	98.701	231	3	0	462372	462602	373523	373293	5.04e-113	411
	NC057142.1	NC057143.1	98.701	231	3	0	373287	373517	462608	462378	5.04e-113	411
	NC057142.1	NC057143.1	100	185	0	0	298604	298788	63889	64073	1.86e-92	342
	NC057142.1	NC057143.1	100	185	0	0	63889	64073	298613	298797	1.86e-92	342
	NC057142.1	NC057143.1	74.26	878	173	39	288983	289831	237954	238807	8.73e-86	320
	NC057142.1	NC057143.1	74.289	879	171	40	237945	238798	288992	289840	8.73e-86	320
	NC057142.1	NC057143.1	98.788	165	1	1	521395	521559	218875	219038	1.9e-77	292
	NC057142.1	NC057143.1	100	145	0	0	477214	477358	201434	201290	3.21e-70	268
	NC057142.1	NC057143.1	100	145	0	0	201290	201434	477367	477223	3.21e-70	268
	NC057142.1	NC057143.1	84.083	289	9	12	519547	519809	74726	74449	5.4e-63	244
	NC057142.1	NC057143.1	84.083	289	9	12	74449	74726	519818	519556	5.4e-63	244
	NC057142.1	NC057143.1	84.291	261	19	11	128419	128672	43194	42949	3.25e-60	235
	NC057142.1	NC057143.1	84.291	261	19	11	42949	43194	128672	128419	3.25e-60	235
	NC057142.1	NC057143.1	98.182	110	2	0	477315	477424	211611	211502	1.99e-47	193
	NC057142.1	NC057143.1	98.182	110	2	0	211502	211611	477433	477324	1.99e-47	193
	NC057142.1	NC057143.1	98.131	107	2	0	394016	394122	261374	261480	9.24e-46	187
	NC057142.1	NC057143.1	98.131	107	2	0	261365	261471	394025	394131	9.24e-46	187
	NC057142.1	NC057143.1	100	92	0	0	471783	471874	299455	299546	9.3e-41	171
	NC057142.1	NC057143.1	100	92	0	0	299446	299537	471792	471883	9.3e-41	171
	NC057142.1	NC057143.1	100	90	0	0	219039	219128	1	90	1.2e-39	167
	NC057142.1	NC057143.1	100	90	0	0	1	90	219039	219128	1.2e-39	167
	NC057142.1	NC057143.1	100	90	0	0	1	90	521569	521658	1.2e-39	167
	NC057142.1	NC057143.1	95.098	102	5	0	506870	506971	200496	200597	5.6e-38	161
	NC057142.1	NC057143.1	95.098	102	5	0	200496	200597	506879	506980	5.6e-38	161
	NC057142.1	NC057143.1	89.6	125	8	3	298600	298721	269453	269331	9.37e-36	154
	NC057142.1	NC057143.1	89.6	125	8	3	269322	269444	298730	298609	9.37e-36	154
	NC057142.1	NC057143.1	98.824	85	1	0	269322	269406	64006	63922	3.37e-35	152
	NC057142.1	NC057143.1	98.824	85	1	0	63922	64006	269415	269331	3.37e-35	152
	NC057142.1	NC057143.1	100	77	0	0	218962	219038	538358	538434	2.03e-32	143
	NC057142.1	NC057143.1	100	77	0	0	521483	521559	538358	538434	2.03e-32	143
	NC057142.1	NC057143.1	100	73	0	0	520037	520109	261479	261407	3.39e-30	135
	NC057142.1	NC057143.1	100	73	0	0	261398	261470	520118	520046	3.39e-30	135
	NC057142.1	NC057143.1	97.436	78	2	0	481563	481640	203558	203481	1.22e-29	134
	NC057142.1	NC057143.1	97.436	78	2	0	203481	203558	481649	481572	1.22e-29	134
	NC057142.1	NC057143.1	98.63	73	1	0	520037	520109	394130	394058	1.58e-28	130
	NC057142.1	NC057143.1	98.63	73	1	0	394049	394121	520118	520046	1.58e-28	130
	NC057142.1	NC057143.1	93.103	87	5	1	358121	358206	69357	69271	2.04e-27	126
	NC057142.1	NC057143.1	95.062	81	3	1	349346	349425	315368	315288	2.04e-27	126
	NC057142.1	NC057143.1	95.062	81	3	1	315279	315359	349434	349355	2.04e-27	126
	NC057142.1	NC057143.1	93.103	87	5	1	69271	69357	358215	358130	2.04e-27	126
	NC057142.1	NC057143.1	95.946	74	2	1	111929	112002	53711	53783	3.42e-25	119
	NC057142.1	NC057143.1	95.946	74	2	1	53711	53783	111929	112002	3.42e-25	119
	NC057142.1	NC057143.1	94.521	73	4	0	219081	219153	62134	62206	1.59e-23	113
	NC057142.1	NC057143.1	94.521	73	4	0	62134	62206	219081	219153	1.59e-23	113
	NC057142.1	NC057143.1	94.521	73	4	0	62134	62206	521611	521683	1.59e-23	113
	NC057142.1	NC057143.1	89.247	93	5	3	277303	277390	37970	38062	5.72e-23	111
	NC057142.1	NC057143.1	89.247	93	5	3	37970	38062	277312	277399	5.72e-23	111
	NC057142.1	NC057143.1	96.923	65	2	0	50096	50160	154	218	2.06e-22	110
	NC057142.1	NC057143.1	96.923	65	2	0	154	218	50096	50160	2.06e-22	110
	NC057142.1	NC057143.1	96.923	65	2	0	496818	496882	260748	260684	2.06e-22	110
	NC057142.1	NC057143.1	96.923	65	2	0	260675	260739	496891	496827	2.06e-22	110
	NC057142.1	NC057143.1	95.588	68	0	2	465267	465334	198730	198794	2.66e-21	106
	NC057142.1	NC057143.1	98.333	60	1	0	433325	433384	261483	261424	2.66e-21	106
	NC057142.1	NC057143.1	98.333	60	1	0	261415	261474	433393	433334	2.66e-21	106
	NC057142.1	NC057143.1	95.588	68	0	2	198730	198794	465276	465343	2.66e-21	106
	NC057142.1	NC057143.1	100	56	0	0	433329	433384	394130	394075	9.57e-21	104
	NC057142.1	NC057143.1	100	56	0	0	394066	394121	433393	433338	9.57e-21	104
	NC057142.1	NC057143.1	100	56	0	0	520037	520092	433338	433393	9.57e-21	104
	NC057142.1	NC057143.1	100	56	0	0	433329	433384	520046	520101	9.57e-21	104
	NC057142.1	NC057143.1	92	75	3	3	443967	444038	11927	12001	3.44e-20	102
	NC057142.1	NC057143.1	92	75	3	3	11927	12001	443976	444047	3.44e-20	102
	NC057142.1	NC057143.1	98.246	57	1	0	299692	299748	2731	2787	1.24e-19	100
	NC057142.1	NC057143.1	98.246	57	1	0	2731	2787	299701	299757	1.24e-19	100
	NC057142.1	NC057143.1	96.61	59	2	0	360217	360275	42737	42679	4.45e-19	99
	NC057142.1	NC057143.1	100	53	0	0	167432	167484	75284	75336	4.45e-19	99
	NC057142.1	NC057143.1	100	53	0	0	75284	75336	167432	167484	4.45e-19	99
	NC057142.1	NC057143.1	96.61	59	2	0	42679	42737	360284	360226	4.45e-19	99
	NC057142.1	NC057143.1	98.113	53	1	0	388879	388931	363638	363586	2.07e-17	93.5
	NC057142.1	NC057143.1	98.113	53	1	0	363577	363629	388940	388888	2.07e-17	93.5
	NC057142.1	NC057143.1	98.077	52	1	0	218382	218433	108917	108968	7.45e-17	91.6
	NC057142.1	NC057143.1	83.505	97	16	0	242063	242159	109493	109589	7.45e-17	91.6
	NC057142.1	NC057143.1	96.364	55	2	0	342872	342926	165880	165934	7.45e-17	91.6
	NC057142.1	NC057143.1	98.077	52	1	0	108917	108968	218382	218433	7.45e-17	91.6
	NC057142.1	NC057143.1	83.505	97	16	0	109493	109589	242072	242168	7.45e-17	91.6
	NC057142.1	NC057143.1	100	49	0	0	420517	420565	267010	266962	7.45e-17	91.6
	NC057142.1	NC057143.1	96.364	55	2	0	165880	165934	342881	342935	7.45e-17	91.6
	NC057142.1	NC057143.1	100	49	0	0	266953	267001	420574	420526	7.45e-17	91.6
	NC057142.1	NC057143.1	93.443	61	3	1	262130	262189	116823	116883	2.68e-16	89.8
	NC057142.1	NC057143.1	88.462	78	4	3	392730	392806	252215	252288	2.68e-16	89.8
	NC057142.1	NC057143.1	93.443	61	3	1	116823	116883	262139	262198	2.68e-16	89.8
	NC057142.1	NC057143.1	88.462	78	4	3	252206	252279	392739	392815	2.68e-16	89.8
	NC057142.1	NC057143.1	94.444	54	3	0	110292	110345	13696	13749	1.25e-14	84.2
	NC057142.1	NC057143.1	94.444	54	3	0	13696	13749	110292	110345	1.25e-14	84.2
	NC057142.1	NC057143.1	100	45	0	0	521302	521346	422036	422080	1.25e-14	84.2
	NC057142.1	NC057143.1	96.154	52	0	1	519795	519846	507656	507607	1.25e-14	84.2
	NC057142.1	NC057143.1	100	45	0	0	507603	507647	519848	519804	1.25e-14	84.2
	NC057142.1	NC057143.1	100	45	0	0	422027	422071	521311	521355	1.25e-14	84.2
	NC057142.1	NC057143.1	97.872	47	1	0	118932	118978	70651	70605	4.48e-14	82.4
	NC057142.1	NC057143.1	97.872	47	1	0	70605	70651	118978	118932	4.48e-14	82.4
	NC057142.1	NC057143.1	100	44	0	0	211568	211611	201290	201333	4.48e-14	82.4
	NC057142.1	NC057143.1	100	44	0	0	201290	201333	211568	211611	4.48e-14	82.4
	NC057142.1	NC057143.1	97.872	47	1	0	494993	495039	421863	421817	4.48e-14	82.4
	NC057142.1	NC057143.1	97.872	47	1	0	421808	421854	495048	495002	4.48e-14	82.4
	NC057142.1	NC057143.1	97.826	46	1	0	968	1013	92	137	1.61e-13	80.5
	NC057142.1	NC057143.1	97.826	46	1	0	92	137	968	1013	1.61e-13	80.5
	NC057142.1	NC057143.1	91.379	58	5	0	211069	211126	53555	53498	1.61e-13	80.5
	NC057142.1	NC057143.1	90.164	61	6	0	53498	53558	211126	211066	1.61e-13	80.5
	NC057142.1	NC057143.1	97.826	46	1	0	298509	298554	260328	260283	1.61e-13	80.5
	NC057142.1	NC057143.1	97.826	46	1	0	260274	260319	298563	298518	1.61e-13	80.5
	NC057142.1	NC057143.1	100	42	0	0	130162	130203	118293	118252	5.8e-13	78.7
	NC057142.1	NC057143.1	100	42	0	0	118252	118293	130203	130162	5.8e-13	78.7
	NC057142.1	NC057143.1	100	41	0	0	139335	139375	139034	139074	2.09e-12	76.8
	NC057142.1	NC057143.1	100	41	0	0	139034	139074	139335	139375	2.09e-12	76.8
	NC057142.1	NC057143.1	100	40	0	0	387929	387968	175912	175951	7.5e-12	75
	NC057142.1	NC057143.1	100	40	0	0	175912	175951	387938	387977	7.5e-12	75
	NC057142.1	NC057143.1	100	38	0	0	229582	229619	177183	177220	9.71e-11	71.3
	NC057142.1	NC057143.1	100	38	0	0	177183	177220	229582	229619	9.71e-11	71.3
	NC057142.1	NC057143.1	100	38	0	0	520734	520771	282689	282726	9.71e-11	71.3
	NC057142.1	NC057143.1	100	38	0	0	282680	282717	520743	520780	9.71e-11	71.3
	NC057142.1	NC057143.1	100	38	0	0	177183	177220	532112	532149	9.71e-11	71.3
	NC057142.1	NC057143.1	100	37	0	0	261879	261915	116787	116823	3.49e-10	69.4
	NC057142.1	NC057143.1	80.808	99	9	1	277102	277190	175863	175961	3.49e-10	69.4
	NC057142.1	NC057143.1	100	37	0	0	116787	116823	261888	261924	3.49e-10	69.4
	NC057142.1	NC057143.1	80.808	99	9	1	175863	175961	277111	277199	3.49e-10	69.4
	NC057142.1	NC057143.1	100	37	0	0	388843	388879	363689	363653	3.49e-10	69.4
	NC057142.1	NC057143.1	100	37	0	0	363644	363680	388888	388852	3.49e-10	69.4
	NC057142.1	NC057143.1	91.667	48	4	0	62134	62181	43	90	1.26e-09	67.6
	NC057142.1	NC057143.1	97.436	39	1	0	476671	476709	18273	18311	1.26e-09	67.6
	NC057142.1	NC057143.1	91.667	48	4	0	43	90	62134	62181	1.26e-09	67.6
	NC057142.1	NC057143.1	97.436	39	1	0	18273	18311	476680	476718	1.26e-09	67.6
	NC057142.1	NC057143.1	90.196	51	3	2	198221	198271	27635	27587	4.52e-09	65.8
	NC057142.1	NC057143.1	90.196	51	3	2	27587	27635	198271	198221	4.52e-09	65.8
	NC057142.1	NC057143.1	100	34	0	0	77830	77863	77863	77830	1.62e-08	63.9
	NC057142.1	NC057143.1	93.023	43	2	1	413992	414033	233168	233126	5.84e-08	62.1
	NC057142.1	NC057143.1	91.304	46	3	1	233126	233171	414042	413998	5.84e-08	62.1
	NC057142.1	NC057143.1	93.023	43	2	1	413992	414033	535698	535656	5.84e-08	62.1
	NC057142.1	NC057143.1	100	32	0	0	314417	314448	301589	301558	2.1e-07	60.2
	NC057142.1	NC057143.1	100	32	0	0	301549	301580	314457	314426	2.1e-07	60.2
	NC057142.1	NC057143.1	100	31	0	0	259629	259659	45489	45519	7.56e-07	58.4
	NC057142.1	NC057143.1	94.737	38	1	1	139350	139386	138587	138624	7.56e-07	58.4
	NC057142.1	NC057143.1	94.737	38	1	1	138587	138624	139350	139386	7.56e-07	58.4
	NC057142.1	NC057143.1	97.059	34	1	0	301546	301579	246879	246912	7.56e-07	58.4
	NC057142.1	NC057143.1	100	31	0	0	45489	45519	259638	259668	7.56e-07	58.4
	NC057142.1	NC057143.1	97.059	34	1	0	246870	246903	301555	301588	7.56e-07	58.4
	NC057142.1	NC057143.1	90.698	43	2	1	370144	370184	367068	367026	2.72e-06	56.5
	NC057142.1	NC057143.1	96.97	33	1	0	367027	367059	370185	370153	2.72e-06	56.5
	NC057142.1	NC057143.1	100	29	0	0	434185	434213	27658	27686	9.78e-06	54.7
	NC057142.1	NC057143.1	96.875	32	1	0	255639	255670	219427	219396	9.78e-06	54.7
	NC057142.1	NC057143.1	100	29	0	0	314418	314446	246912	246884	9.78e-06	54.7
	NC057142.1	NC057143.1	96.875	32	1	0	219396	219427	255679	255648	9.78e-06	54.7
	NC057142.1	NC057143.1	100	29	0	0	246875	246903	314455	314427	9.78e-06	54.7
	NC057142.1	NC057143.1	96.875	32	1	0	390573	390604	338968	338999	9.78e-06	54.7
	NC057142.1	NC057143.1	96.875	32	1	0	338959	338990	390582	390613	9.78e-06	54.7
	NC057142.1	NC057143.1	100	29	0	0	27658	27686	434194	434222	9.78e-06	54.7
	NC057142.1	NC057143.1	96.875	32	1	0	255639	255670	521957	521926	9.78e-06	54.7
	NC057143.1	NC037463.1	99.46	44476	76	41	237531	281879	640906	596468	0	80651
	NC057143.1	NC037463.1	99.375	43017	86	48	488375	531279	490069	533014	0	77778
	NC057143.1	NC037463.1	99.738	36668	35	20	431678	468294	482567	445910	0	67124
	NC057143.1	NC037463.1	99.423	32083	41	33	18131	50095	93785	125841	0	58089
	NC057143.1	NC037463.1	99.544	22351	32	12	81153	103455	228377	206049	0	40645
	NC057143.1	NC037463.1	99.472	20821	35	21	374489	395277	178684	199461	0	37770
	NC057143.1	NC037463.1	99.421	19003	47	12	63121	82064	349707	330709	0	34424
	NC057143.1	NC037463.1	99.36	18740	47	21	182737	201434	367191	385899	0	33874
	NC057143.1	NC037463.1	99.407	15186	30	17	330411	345552	141074	125905	0	27490
	NC057143.1	NC037463.1	99.245	14825	53	13	281877	296659	445920	431113	0	26701
	NC057143.1	NC037463.1	99.635	14511	17	5	124596	139074	29897	15391	0	26470
	NC057143.1	NC037463.1	99.765	13602	12	3	398235	411816	45704	59305	0	24923
	NC057143.1	NC037463.1	98.723	11903	59	30	298082	309927	557368	545502	0	21052
	NC057143.1	NC037463.1	99.57	11168	13	9	159291	170426	390231	401395	0	20325
	NC057143.1	NC037463.1	99.408	11158	11	15	7032	18143	82618	93766	0	20188
	NC057143.1	NC037463.1	99.523	11101	7	7	477324	488388	581125	570035	0	20164
	NC057143.1	NC037463.1	99.686	9885	9	6	218875	228749	523142	533014	0	18063
	NC057143.1	NC037463.1	99.7	9325	16	4	360281	369595	164463	173785	0	17054
	NC057143.1	NC037463.1	99.355	8995	28	6	146128	155095	251361	242370	0	16262
	NC057143.1	NC037463.1	99.843	7658	10	2	211502	219159	581016	588671	0	14074
	NC057143.1	NC037463.1	99.496	7347	6	9	352960	360289	155766	163098	0	13333
	NC057143.1	NC037463.1	99.587	7259	10	5	321781	329038	141065	148304	0	13221
	NC057143.1	NC037463.1	99.838	6807	10	1	139335	146141	15431	8626	0	12508
	NC057143.1	NC037463.1	99.346	6881	19	7	175893	182749	359673	366551	0	12434
	NC057143.1	NC037463.1	99.632	6792	6	3	309651	316423	482291	489082	0	12386
	NC057143.1	NC037463.1	98.954	6883	59	6	289	7169	206064	199193	0	12299
	NC057143.1	NC037463.1	99.737	6460	16	1	411799	418257	59322	65781	0	11834
	NC057143.1	NC037463.1	99.901	6058	5	1	118285	124342	588849	594905	0	11153
	NC057143.1	NC037463.1	99.691	5825	18	0	418254	424078	76793	82617	0	10658
	NC057143.1	NC037463.1	99.442	5560	11	3	206066	211611	417713	412160	0	10078
	NC057143.1	NC037463.1	99.538	5191	5	4	7032	12204	70967	65778	0	9435
	NC057143.1	NC037463.1	99.88	5017	5	1	103707	108723	45003	39988	0	9230
	NC057143.1	NC037463.1	99.6	5001	11	2	170448	175440	401383	406382	0	9116
	NC057143.1	NC037463.1	99.772	4381	10	0	57677	62057	542119	537739	0	8035
	NC057143.1	NC037463.1	99.46	4258	5	3	155056	159296	7967	3711	0	7720
	NC057143.1	NC037463.1	98.83	4275	20	14	473099	477367	390005	385755	0	7590
	NC057143.1	NC037463.1	99.774	3990	8	1	114272	118261	537746	533758	0	7317
	NC057143.1	NC037463.1	99.921	3821	3	0	345670	349490	148478	152298	0	7040
	NC057143.1	NC037463.1	99.838	3702	6	0	428253	431954	542077	545778	0	6804
	NC057143.1	NC037463.1	99.492	3545	4	5	468279	471812	358817	355276	0	6434
	NC057143.1	NC037463.1	99.194	3351	10	10	110690	114038	38010	34675	0	6023
	NC057143.1	NC037463.1	99.843	3180	5	0	420899	424078	74147	70968	0	5845
	NC057143.1	NC037463.1	99.725	2910	4	4	233126	236035	430944	428039	0	5326
	NC057143.1	NC037463.1	99.778	2706	3	3	535656	538361	430944	428242	0	4961
	NC057143.1	NC037463.1	99.722	2514	5	2	349578	352091	152386	154897	0	4602
	NC057143.1	NC037463.1	99.917	2398	2	0	201290	203687	412203	409806	0	4418
	NC057143.1	NC037463.1	99.669	2415	8	0	203665	206079	409780	407366	0	4416
	NC057143.1	NC037463.1	98.95	2476	3	4	371869	374327	176059	178528	0	4407
	NC057143.1	NC037463.1	98.72	2344	10	3	82100	84435	330715	328384	0	4145
	NC057143.1	NC037463.1	99.376	2242	14	0	418254	420495	76792	74551	0	4063
	NC057143.1	NC037463.1	99.802	1518	1	2	369781	371297	173971	175487	0	2785
	NC057143.1	NC037463.1	95.506	1758	27	9	108952	110683	39988	38257	0	2761
	NC057143.1	NC037463.1	98.587	1557	20	2	606	2162	594895	596449	0	2752
	NC057143.1	NC037463.1	98.915	1474	4	11	236066	237530	428065	426595	0	2623
	NC057143.1	NC037463.1	100	868	0	0	352092	352959	155765	154898	0	1604
	NC057143.1	NC037463.1	97.026	807	2	4	236740	237530	418960	419760	0	1338
	NC057143.1	NC037463.1	100	573	0	0	371297	371869	176059	175487	0	1059
	NC057143.1	NC037463.1	95.652	598	17	4	520160	520757	341556	342144	0	952
	NC057143.1	NC037463.1	95.151	598	20	4	70652	71240	522495	521898	0	935
	NC057143.1	NC037463.1	99.753	405	1	0	420495	420899	74147	74551	0	743
	NC057143.1	NC037463.1	93.541	449	21	3	197014	197454	270314	269866	0	662
	NC057143.1	NC037463.1	93.541	449	21	3	197014	197454	283725	284173	0	662
	NC057143.1	NC037463.1	99.721	359	1	0	417908	418266	194786	194428	0	658
	NC057143.1	NC037463.1	99.708	343	1	0	390245	390587	65781	65439	1.57e-178	628
	NC057143.1	NC037463.1	90.244	492	13	7	407103	407561	313575	313086	5.68e-173	610
	NC057143.1	NC037463.1	87.597	516	37	18	503953	504450	325110	324604	7.46e-162	573
	NC057143.1	NC037463.1	98.951	286	2	1	521404	521689	588387	588671	5.93e-143	510
	NC057143.1	NC037463.1	89.337	347	32	3	2773	3114	15862	15516	4.75e-119	431
	NC057143.1	NC037463.1	89.337	347	32	3	138603	138949	203582	203241	4.75e-119	431
	NC057143.1	NC037463.1	99.142	233	1	1	413998	414230	430901	431132	3.7e-115	418
	NC057143.1	NC037463.1	98.701	231	3	0	373293	373523	451590	451820	6.19e-113	411
	NC057143.1	NC037463.1	98.268	231	4	0	462381	462611	177725	177495	2.88e-111	405
	NC057143.1	NC037463.1	99.522	209	1	0	428087	428295	406548	406756	4.85e-104	381
	NC057143.1	NC037463.1	99.052	211	2	0	477223	477433	412059	412269	1.74e-103	379
	NC057143.1	NC037463.1	100	189	0	0	369594	369782	173972	173784	1.37e-94	350
	NC057143.1	NC037463.1	74.26	878	173	39	288992	289840	640483	639630	1.07e-85	320
	NC057143.1	NC037463.1	99.415	171	1	0	306660	306830	359699	359529	6.46e-83	311
	NC057143.1	NC037463.1	73.977	880	174	45	237954	238807	438793	437943	3e-81	305
	NC057143.1	NC037463.1	95.361	194	0	1	298613	298797	348938	348745	1.4e-79	300
	NC057143.1	NC037463.1	95.361	194	0	1	63889	64073	556837	556644	1.4e-79	300
	NC057143.1	NC037463.1	80	390	48	15	478719	479082	301737	302122	6.59e-68	261
	NC057143.1	NC037463.1	96.273	161	0	1	374328	374488	178683	178529	2.37e-67	259
	NC057143.1	NC037463.1	84.496	258	20	10	42949	43194	25818	26067	1.11e-60	237
	NC057143.1	NC037463.1	83.391	289	11	13	519556	519818	338072	338349	1.44e-59	233
	NC057143.1	NC037463.1	83.391	289	11	12	74449	74726	521556	521294	1.44e-59	233
	NC057143.1	NC037463.1	83.908	261	19	11	128419	128672	118918	118674	6.69e-58	228
	NC057143.1	NC037463.1	88.482	191	15	2	505156	505346	324321	324138	8.65e-57	224
	NC057143.1	NC037463.1	93.464	153	3	1	535530	535675	30060	29908	1.12e-55	220
	NC057143.1	NC037463.1	93.464	153	3	1	233000	233145	30060	29908	1.12e-55	220
	NC057143.1	NC037463.1	94.203	138	4	1	395009	395142	70830	70967	8.71e-52	207
	NC057143.1	NC037463.1	94.203	138	4	1	395009	395142	82755	82618	8.71e-52	207
	NC057143.1	NC037463.1	94.574	129	6	1	128563	128691	350310	350437	5.24e-49	198
	NC057143.1	NC037463.1	99.038	104	1	0	394028	394131	616987	616884	1.14e-45	187
	NC057143.1	NC037463.1	95.614	114	5	0	42947	43060	350421	350308	1.47e-44	183
	NC057143.1	NC037463.1	90.58	138	9	1	281018	281151	558996	559133	1.9e-43	180
	NC057143.1	NC037463.1	98.969	97	1	0	261384	261480	198219	198315	8.84e-42	174
	NC057143.1	NC037463.1	96.97	99	1	2	349486	349583	152391	152294	5.32e-39	165
	NC057143.1	NC037463.1	97.895	95	2	0	146047	146141	241625	241719	5.32e-39	165
	NC057143.1	NC037463.1	98.889	90	1	0	1	90	523307	523396	6.88e-38	161
	NC057143.1	NC037463.1	98.889	90	1	0	1	90	588551	588640	6.88e-38	161
	NC057143.1	NC037463.1	94.118	102	6	0	200496	200597	508588	508689	3.2e-36	156
	NC057143.1	NC037463.1	98.81	84	1	0	269331	269414	348812	348895	1.49e-34	150
	NC057143.1	NC037463.1	98.81	84	1	0	269331	269414	556711	556794	1.49e-34	150
	NC057143.1	NC037463.1	93.137	102	5	1	506879	506980	384951	385050	5.36e-34	148
	NC057143.1	NC037463.1	88.8	125	9	3	298609	298730	608911	609033	5.36e-34	148
	NC057143.1	NC037463.1	94.737	95	3	2	19673	19767	349848	349756	1.93e-33	147
	NC057143.1	NC037463.1	97.647	85	2	0	63922	64006	608949	609033	1.93e-33	147
	NC057143.1	NC037463.1	100	77	0	0	538358	538434	523230	523306	2.49e-32	143
	NC057143.1	NC037463.1	100	77	0	0	538358	538434	588474	588550	2.49e-32	143
	NC057143.1	NC037463.1	97.531	81	2	0	358044	358124	236337	236417	3.22e-31	139
	NC057143.1	NC037463.1	100	73	0	0	261407	261479	521856	521784	4.17e-30	135
	NC057143.1	NC037463.1	100	73	0	0	520046	520118	616885	616957	4.17e-30	135
	NC057143.1	NC037463.1	97.436	78	2	0	481572	481649	409935	410012	1.5e-29	134
	NC057143.1	NC037463.1	97.436	78	2	0	203481	203558	576784	576861	1.5e-29	134
	NC057143.1	NC037463.1	98.63	73	1	0	520046	520118	198314	198242	1.94e-28	130
	NC057143.1	NC037463.1	98.63	73	1	0	394058	394130	521856	521784	1.94e-28	130
	NC057143.1	NC037463.1	95.062	81	3	1	315288	315368	152242	152163	2.51e-27	126
	NC057143.1	NC037463.1	95.062	81	3	1	349355	349434	488027	487947	2.51e-27	126
	NC057143.1	NC037463.1	96.053	76	3	0	495400	495475	269133	269208	9.03e-27	124
	NC057143.1	NC037463.1	91.954	87	6	1	69271	69357	161017	160932	1.17e-25	121
	NC057143.1	NC037463.1	91.954	87	6	1	358130	358215	343439	343525	1.17e-25	121
	NC057143.1	NC037463.1	95.946	74	2	1	53711	53783	36783	36710	4.2e-25	119
	NC057143.1	NC037463.1	95.89	73	3	0	62134	62206	523349	523421	4.2e-25	119
	NC057143.1	NC037463.1	95.89	73	3	0	62134	62206	588593	588665	4.2e-25	119
	NC057143.1	NC037463.1	93.671	79	4	1	500914	500991	316878	316800	1.51e-24	117
	NC057143.1	NC037463.1	89.247	93	5	3	277312	277399	113666	113758	7.03e-23	111
	NC057143.1	NC037463.1	96.923	65	2	0	260684	260748	498603	498539	2.53e-22	110
	NC057143.1	NC037463.1	96.923	65	2	0	496827	496891	617611	617675	2.53e-22	110
	NC057143.1	NC037463.1	95.588	68	0	2	465276	465343	383197	383261	3.27e-21	106
	NC057143.1	NC037463.1	95.588	68	0	2	198730	198794	448928	448861	3.27e-21	106
	NC057143.1	NC037463.1	98.333	60	1	0	261424	261483	480853	480912	3.27e-21	106
	NC057143.1	NC037463.1	98.333	60	1	0	433334	433393	616881	616940	3.27e-21	106
	NC057143.1	NC037463.1	100	56	0	0	433338	433393	198314	198259	1.18e-20	104
	NC057143.1	NC037463.1	100	56	0	0	520046	520101	480908	480853	1.18e-20	104
	NC057143.1	NC037463.1	100	56	0	0	394075	394130	480853	480908	1.18e-20	104
	NC057143.1	NC037463.1	100	56	0	0	433338	433393	521784	521839	1.18e-20	104
	NC057143.1	NC037463.1	92	75	3	3	443976	444047	66055	65981	4.23e-20	102
	NC057143.1	NC037463.1	92	75	3	3	443976	444047	87530	87604	4.23e-20	102
	NC057143.1	NC037463.1	92	75	3	3	11927	12001	470267	470196	4.23e-20	102
	NC057143.1	NC037463.1	96.667	60	2	0	299701	299760	203624	203565	1.52e-19	100
	NC057143.1	NC037463.1	96.667	60	2	0	2731	2790	555730	555671	1.52e-19	100
	NC057143.1	NC037463.1	96.61	59	2	0	360226	360284	118462	118404	5.47e-19	99
	NC057143.1	NC037463.1	96.61	59	2	0	42679	42737	163093	163035	5.47e-19	99
	NC057143.1	NC037463.1	100	53	0	0	167432	167484	337514	337462	5.47e-19	99
	NC057143.1	NC037463.1	100	53	0	0	75284	75336	398389	398441	5.47e-19	99
	NC057143.1	NC037463.1	98.113	53	1	0	388888	388940	167829	167777	2.55e-17	93.5
	NC057143.1	NC037463.1	98.113	53	1	0	363586	363638	193137	193085	2.55e-17	93.5
	NC057143.1	NC037463.1	98.077	52	1	0	495002	495053	73183	73234	9.16e-17	91.6
	NC057143.1	NC037463.1	100	49	0	0	266962	267010	74226	74178	9.16e-17	91.6
	NC057143.1	NC037463.1	100	49	0	0	266962	267010	79113	79065	9.16e-17	91.6
	NC057143.1	NC037463.1	98.077	52	1	0	495002	495053	80402	80351	9.16e-17	91.6
	NC057143.1	NC037463.1	96.364	55	2	0	165880	165934	128584	128530	9.16e-17	91.6
	NC057143.1	NC037463.1	93.443	61	4	0	130622	130682	258061	258001	9.16e-17	91.6
	NC057143.1	NC037463.1	96.364	55	2	0	342881	342935	396819	396873	9.16e-17	91.6
	NC057143.1	NC037463.1	84.946	93	10	3	471793	471883	555975	555885	9.16e-17	91.6
	NC057143.1	NC037463.1	98.077	52	1	0	108917	108968	587894	587945	9.16e-17	91.6
	NC057143.1	NC037463.1	100	49	0	0	420526	420574	611353	611401	9.16e-17	91.6
	NC057143.1	NC037463.1	83.505	97	16	0	109493	109589	636356	636260	9.16e-17	91.6
	NC057143.1	NC037463.1	88.462	78	4	3	252215	252288	196918	196994	3.29e-16	89.8
	NC057143.1	NC037463.1	94.828	58	2	1	262142	262198	535192	535135	3.29e-16	89.8
	NC057143.1	NC037463.1	94.828	58	2	1	116826	116883	616222	616166	3.29e-16	89.8
	NC057143.1	NC037463.1	88.462	78	4	3	392739	392815	626179	626106	3.29e-16	89.8
	NC057143.1	NC037463.1	86.747	83	3	2	507898	507979	567632	567557	4.26e-15	86.1
	NC057143.1	NC037463.1	100	45	0	0	521311	521355	73010	72966	1.53e-14	84.2
	NC057143.1	NC037463.1	100	45	0	0	521311	521355	80575	80619	1.53e-14	84.2
	NC057143.1	NC037463.1	94.444	54	3	0	110292	110345	89298	89351	1.53e-14	84.2
	NC057143.1	NC037463.1	96.154	52	0	1	519804	519855	509365	509316	1.53e-14	84.2
	NC057143.1	NC037463.1	100	45	0	0	507612	507656	521586	521542	1.53e-14	84.2
	NC057143.1	NC037463.1	100	45	0	0	422036	422080	523049	523093	1.53e-14	84.2
	NC057143.1	NC037463.1	94.34	53	3	0	13697	13749	38641	38589	5.51e-14	82.4
	NC057143.1	NC037463.1	97.872	47	1	0	118932	118978	342145	342191	5.51e-14	82.4
	NC057143.1	NC037463.1	100	44	0	0	211568	211611	385755	385798	5.51e-14	82.4
	NC057143.1	NC037463.1	97.872	47	1	0	421817	421863	496756	496710	5.51e-14	82.4
	NC057143.1	NC037463.1	80.328	122	12	8	168784	168900	561117	561231	5.51e-14	82.4
	NC057143.1	NC037463.1	100	44	0	0	201290	201333	581082	581125	5.51e-14	82.4
	NC057143.1	NC037463.1	97.872	47	1	0	70605	70651	589542	589496	5.51e-14	82.4
	NC057143.1	NC037463.1	91.379	58	5	0	53498	53555	412651	412708	1.98e-13	80.5
	NC057143.1	NC037463.1	97.826	46	1	0	298518	298563	618031	618076	1.98e-13	80.5
	NC057143.1	NC037463.1	100	42	0	0	118252	118293	24287	24328	7.13e-13	78.7
	NC057143.1	NC037463.1	97.778	45	1	0	93	137	205386	205342	7.13e-13	78.7
	NC057143.1	NC037463.1	97.778	45	1	0	93	137	595256	595300	7.13e-13	78.7
	NC057143.1	NC037463.1	100	40	0	0	175912	175951	192135	192174	9.22e-12	75
	NC057143.1	NC037463.1	100	40	0	0	387938	387977	359693	359732	9.22e-12	75
	NC057143.1	NC037463.1	81.818	99	8	1	175863	175961	601246	601158	9.22e-12	75
	NC057143.1	NC037463.1	100	38	0	0	229582	229619	360964	361001	1.19e-10	71.3
	NC057143.1	NC037463.1	100	38	0	0	532112	532149	360964	361001	1.19e-10	71.3
	NC057143.1	NC037463.1	100	38	0	0	520743	520780	445108	445071	1.19e-10	71.3
	NC057143.1	NC037463.1	100	38	0	0	282689	282726	522481	522518	1.19e-10	71.3
	NC057143.1	NC037463.1	100	37	0	0	388852	388888	167880	167844	4.29e-10	69.4
	NC057143.1	NC037463.1	100	37	0	0	363653	363689	193085	193049	4.29e-10	69.4
	NC057143.1	NC037463.1	95.349	43	2	0	261888	261930	535231	535189	4.29e-10	69.4
	NC057143.1	NC037463.1	95.349	43	2	0	116787	116829	616476	616434	4.29e-10	69.4
	NC057143.1	NC037463.1	97.436	39	1	0	476680	476718	93927	93965	1.54e-09	67.6
	NC057143.1	NC037463.1	97.436	39	1	0	18273	18311	386442	386404	1.54e-09	67.6
	NC057143.1	NC037463.1	90.196	51	3	2	198221	198271	103303	103255	5.55e-09	65.8
	NC057143.1	NC037463.1	90.196	51	3	2	27587	27635	382737	382687	5.55e-09	65.8
	NC057143.1	NC037463.1	100	34	0	0	77830	77863	334926	334959	2e-08	63.9
	NC057143.1	NC037463.1	100	34	0	0	290426	290459	547634	547601	2e-08	63.9
	NC057143.1	NC037463.1	91.304	46	3	1	535656	535701	61565	61521	7.18e-08	62.1
	NC057143.1	NC037463.1	91.304	46	3	1	233126	233171	61565	61521	7.18e-08	62.1
	NC057143.1	NC037463.1	97.222	36	1	0	338968	339003	194774	194809	7.18e-08	62.1
	NC057143.1	NC037463.1	81.609	87	4	5	45236	45322	271919	271845	7.18e-08	62.1
	NC057143.1	NC037463.1	81.609	87	4	5	45236	45322	282120	282194	7.18e-08	62.1
	NC057143.1	NC037463.1	100	33	0	0	277167	277199	359710	359742	7.18e-08	62.1
	NC057143.1	NC037463.1	78.889	90	18	1	505214	505302	260399	260488	2.58e-07	60.2
	NC057143.1	NC037463.1	100	32	0	0	301558	301589	487116	487085	2.58e-07	60.2
	NC057143.1	NC037463.1	100	32	0	0	314426	314457	553848	553879	2.58e-07	60.2
	NC057143.1	NC037463.1	94.737	38	1	1	138587	138624	15416	15380	9.29e-07	58.4
	NC057143.1	NC037463.1	94.737	38	1	1	139350	139386	15878	15841	9.29e-07	58.4
	NC057143.1	NC037463.1	100	31	0	0	259638	259668	121214	121244	9.29e-07	58.4
	NC057143.1	NC037463.1	92.683	41	1	2	246879	246918	553882	553843	9.29e-07	58.4
	NC057143.1	NC037463.1	100	31	0	0	23989	24019	558129	558159	9.29e-07	58.4
	NC057143.1	NC037463.1	100	31	0	0	45489	45519	618715	618685	9.29e-07	58.4
	NC057143.1	NC037463.1	96.97	33	1	0	286261	286293	595	627	3.34e-06	56.5
	NC057143.1	NC037463.1	96.97	33	1	0	390585	390617	132496	132464	3.34e-06	56.5
	NC057143.1	NC037463.1	90.698	43	2	1	370153	370193	171259	171217	3.34e-06	56.5
	NC057143.1	NC037463.1	96.97	33	1	0	367036	367068	174375	174343	3.34e-06	56.5

## Sheet: Table S7
	Table S7 The predicted editing-RNA events in mitochondrial genome
	gene	Base position	Amino position	Codon change	Amino change	Left motifs	Edited site	Right motifs	Probability
	atp4	59	20	UCU->UUU	Ser->Phe	GTTATTTGCTGCTATTCTAT	C	TATTTGTGCATTAAGTTCGA	0.984
	atp4	250	84	CUG->UUG	Leu->Leu	ATCCTAACGAAGTAGTTCTT	C	TGGAATCCAATGAACAACAA	0.956
	atp6	270	90	CUC->CUU	Leu->Leu	TTTTTGTTATTTTGTAATCT	C	CAGGGTATGATACCTTATAG	0.955
	atp9	20	7	UCA->UUA	Ser->Leu	GATGTTAGAAGGTGCAAAAT	C	AATGGGTGCCGGAGCTGCTA	1
	atp9	50	17	UCA->UUA	Ser->Leu	CGGAGCTGCTACAATTGCTT	C	AGCGGGAGCTGCTGTCGGTA	1
	atp9	96	32	AUC->AUU	Ile->Ile	AACGTGTTCAGTTCTTTGAT	C	CATTCCGTGGCACGAAATCC	0.93
	atp9	134	45	UCA->UUA	Ser->Leu	TCCATCATTGGCTAAACAAT	C	ATTTGGTTATGCCATTTTGG	1
	atp9	182	61	UCG->UUG	Ser->Leu	TCTAACCGAAGCTATTGCAT	C	GTTTGCCCCAATGATGGCCT	1
	atp9	191	64	CCA->CUA	Pro->Leu	AGCTATTGCATCGTTTGCCC	C	AATGATGGCCTTTTTGATCT	1
	atp9	212	71	UCA->UUA	Ser->Leu	AATGATGGCCTTTTTGATCT	C	ATCCGTCTTCCGATCGAAGA	0.959
	atp9	215	72	UCC->UUC	Ser->Phe	GATGGCCTTTTTGATCTCAT	C	CGTCTTCCGATCGAAGAAAG	0.991
	ccmB	28	10	CAU->UAU	His->Tyr	GACTTTTTTTTGAACTATAT	C	ATAAACAGATCTTCCCCTCC	0.958
	ccmB	43	15	CCC->UCC	Pro->Ser	TATATCATAAACAGATCTTC	C	CCTCCACACCAATCACGAGT	0.995
	ccmB	71	24	CCA->CUA	Pro->Leu	ACCAATCACGAGTTTTTCTC	C	ATTCCTCTCGTATATCGTCG	0.992
	ccmB	80	27	UCG->UUG	Ser->Leu	GAGTTTTTCTCCATTCCTCT	C	GTATATCGTCGTAACGCCCT	0.969
	ccmB	87	29	AUC->AUU	Ile->Ile	TCTCCATTCCTCTCGTATAT	C	GTCGTAACGCCCTTAATGCT	0.963
	ccmB	128	43	UCA->UUA	Ser->Leu	AGGTTTTGAAAAAGACTTTT	C	ATGTCATTCCCATTTAGGTC	0.998
	ccmB	137	46	UCC->UUC	Ser->Phe	AAAAGACTTTTCATGTCATT	C	CCATTTAGGTCCGATTCGGA	0.988
	ccmB	148	50	CCG->UUG	Pro->Leu	CATGTCATTCCCATTTAGGT	C	CGATTCGGATCCCTCCGTTG	0.989
	ccmB	149	50	CCG->UUG	Pro->Leu	ATGTCATTCCCATTTAGGTC	C	GATTCGGATCCCTCCGTTGT	0.996
	ccmB	154	52	CGG->UGG	Arg->Trp	ATTCCCATTTAGGTCCGATT	C	GGATCCCTCCGTTGTTTCCT	0.978
	ccmB	160	54	CCU->UCU	Pro->Ser	ATTTAGGTCCGATTCGGATC	C	CTCCGTTGTTTCCTTTTCCT	0.992
	ccmB	164	55	CCG->CUG	Pro->Leu	AGGTCCGATTCGGATCCCTC	C	GTTGTTTCCTTTTCCTCCCG	0.989
	ccmB	172	58	CCU->UCU	Pro->Ser	TTCGGATCCCTCCGTTGTTT	C	CTTTTCCTCCCGCACCTTTT	0.988
	ccmB	179	60	CCU->CUU	Pro->Leu	CCCTCCGTTGTTTCCTTTTC	C	TCCCGCACCTTTTCCTCGAA	0.988
	ccmB	181	61	CCC->UCC	Pro->Ser	CTCCGTTGTTTCCTTTTCCT	C	CCGCACCTTTTCCTCGAAAT	0.996
	ccmB	193	65	CCU->UUU	Pro->Phe	CTTTTCCTCCCGCACCTTTT	C	CTCGAAATGAGAAAGAAGAT	0.954
	ccmB	194	65	CCU->UUU	Pro->Phe	TTTTCCTCCCGCACCTTTTC	C	TCGAAATGAGAAAGAAGATG	0.997
	ccmB	286	96	CGG->UGG	Arg->Trp	TTCTACAATTGGTAGGTCAC	C	GGGTTATTCAAATAAGTTGT	0.999
	ccmB	313	105	CGU->UGU	Arg->Cys	TTCAAATAAGTTGTGTTTTC	C	GTGGTTTTCCCATGTTACAA	0.998
	ccmB	367	123	CGG->UGG	Arg->Trp	TCGGTCGATCCGGAATGGAT	C	GGTTAAACATTCCATTAGGG	0.979
	ccmB	379	127	CCA->UUA	Pro->Leu	GAATGGATCGGTTAAACATT	C	CATTAGGGAGCCTGGTCTTG	0.919
	ccmB	380	127	CCA->UUA	Pro->Leu	AATGGATCGGTTAAACATTC	C	ATTAGGGAGCCTGGTCTTGA	0.999
	ccmB	424	142	CCU->UCU	Pro->Ser	TTCTGTGTGGTATTCATTCT	C	CTTCGGCTCTTGGAATCACA	0.985
	ccmB	428	143	UCG->UUG	Ser->Leu	GTGTGGTATTCATTCTCCTT	C	GGCTCTTGGAATCACATCCA	0.993
	ccmB	467	156	UCG->UUG	Ser->Leu	CAGCAGTGGTTGGAACAGCT	C	GCAAAATCCAACCACTTCAC	0.975
	ccmB	475	159	CCA->UUA	Pro->Leu	GTTGGAACAGCTCGCAAAAT	C	CAACCACTTCACCTACTTTA	0.998
	ccmB	476	159	CCA->UUA	Pro->Leu	TTGGAACAGCTCGCAAAATC	C	AACCACTTCACCTACTTTAT	0.998
	ccmB	485	162	UCA->UUA	Ser->Leu	CTCGCAAAATCCAACCACTT	C	ACCTACTTTATTGCCCCCAA	0.993
	ccmB	503	168	CCA->CUA	Pro->Leu	TTCACCTACTTTATTGCCCC	C	AACCGTTTCTCGTACCTCTA	0.992
	ccmB	512	171	UCU->UUU	Ser->Phe	TTTATTGCCCCCAACCGTTT	C	TCGTACCTCTATTGAAACAG	0.991
	ccmB	514	172	CGU->UGU	Arg->Cys	TATTGCCCCCAACCGTTTCT	C	GTACCTCTATTGAAACAGAA	0.984
	ccmB	551	184	UCA->UUA	Ser->Leu	AGAATGGTTTCATGTTCTTT	C	ATCGATTGGTTATTCCTCTC	0.997
	ccmB	554	185	UCG->UUG	Ser->Leu	ATGGTTTCATGTTCTTTCAT	C	GATTGGTTATTCCTCTCCGT	0.994
	ccmB	566	189	UCC->UUC	Ser->Phe	TCTTTCATCGATTGGTTATT	C	CTCTCCGTTCGTATCTCTTT	0.997
	ccmB	569	190	UCU->UUU	Ser->Phe	TTCATCGATTGGTTATTCCT	C	TCCGTTCGTATCTCTTTTTC	0.979
	ccmB	572	191	CCG->CUG	Pro->Leu	ATCGATTGGTTATTCCTCTC	C	GTTCGTATCTCTTTTTCCAA	0.999
	ccmB	596	199	UCG->UUG	Ser->Leu	CGTATCTCTTTTTCCAATTT	C	GGTCTCGATTAGTTTACAAG	0.999
	ccmC	5	2	UCG->UUG	Ser->Leu	AGGACCAAATTCTCACATGT	C	GGTTTCGTTATTACAACCTT	0.999
	ccmC	76	26	CGG->UGG	Arg->Trp	CGCAAATTCTCATTGGATCT	C	GGTTGTTCTTAACAGCGATG	1
	ccmC	103	35	CAU->UAU	His->Tyr	TCTTAACAGCGATGGCTATT	C	ATTTAAGTCTTCGGGTAGCA	0.999
	ccmC	115	39	CGG->UGG	Arg->Trp	TGGCTATTCATTTAAGTCTT	C	GGGTAGCACCACTAGATTTT	0.986
	ccmC	179	60	GCG->GUG	Ala->Val	TCTGTATGTACATGTTCCTG	C	GGCTCGGATGAGTCTTCTTG	0.996
	ccmC	184	62	CGG->UGG	Arg->Trp	ATGTACATGTTCCTGCGGCT	C	GGATGAGTCTTCTTGTTTAT	0.992
	ccmC	331	111	CGG->UGG	Arg->Trp	CCTTAGTTACTGGGGGGTTT	C	GGGGAAGACCTATGTGGGGC	0.999
	ccmC	395	132	UCG->UUG	Ser->Leu	TTTAACCTCTGTATTCATAT	C	GTTCCTTATTTACCTGGGTG	0.982
	ccmC	399	133	UUC->UUU	Phe->Phe	ACCTCTGTATTCATATCGTT	C	CTTATTTACCTGGGTGCACT	0.912
	ccmC	400	134	CUU->UUU	Leu->Phe	CCTCTGTATTCATATCGTTC	C	TTATTTACCTGGGTGCACTG	0.996
	ccmC	421	141	CGU->UGU	Arg->Cys	TTATTTACCTGGGTGCACTG	C	GTTTTCAAAAGCTTCCTGTC	0.999
	ccmC	436	146	CCU->UCU	Pro->Ser	CACTGCGTTTTCAAAAGCTT	C	CTGTCGAACCGGCTTCTATT	0.999
	ccmC	446	149	CCG->CUG	Pro->Leu	TCAAAAGCTTCCTGTCGAAC	C	GGCTTCTATTTCAATCCGTG	0.996
	ccmC	458	153	UCA->UUA	Ser->Leu	TGTCGAACCGGCTTCTATTT	C	AATCCGTGCTGGACCGATCG	0.979
	ccmC	463	155	CGU->UGU	Arg->Cys	AACCGGCTTCTATTTCAATC	C	GTGCTGGACCGATCGATATA	0.999
	ccmC	467	156	GCU->GUU	Ala->Val	GGCTTCTATTTCAATCCGTG	C	TGGACCGATCGATATACCAA	0.997
	ccmC	473	158	CCG->CUG	Pro->Leu	TATTTCAATCCGTGCTGGAC	C	GATCGATATACCAATAATCA	0.995
	ccmC	497	166	UCU->UUU	Ser->Phe	CGATATACCAATAATCAAGT	C	TTCAGTCAACTGGTGGAATA	0.999
	ccmC	521	174	UCA->UUA	Ser->Leu	AGTCAACTGGTGGAATACAT	C	ACATCAACCTGGGAGCATTA	0.999
	ccmC	548	183	UCC->UUC	Ser->Phe	ACCTGGGAGCATTAGCCGAT	C	CGGTACATCAATACATGTTC	0.991
	ccmC	568	190	CCU->UCU	Pro->Ser	CCGGTACATCAATACATGTT	C	CTATGCCCTTTCCAATCTTG	0.947
	ccmC	575	192	CCC->CUC	Pro->Leu	ATCAATACATGTTCCTATGC	C	CTTTCCAATCTTGTCTAACT	0.978
	ccmC	608	203	CCC->CUC	Pro->Leu	GTCTAACTTTGCTAACTTCC	C	CTTCTCAACCCGTATCTTGT	1
	ccmC	614	205	UCA->UUA	Ser->Leu	CTTTGCTAACTTCCCCTTCT	C	AACCCGTATCTTGTTTGTTC	0.995
	ccmC	619	207	CGU->UGU	Arg->Cys	CTAACTTCCCCTTCTCAACC	C	GTATCTTGTTTGTTCTGGAA	0.984
	ccmC	624	208	AUC->AUU	Ile->Ile	TTCCCCTTCTCAACCCGTAT	C	TTGTTTGTTCTGGAAACACG	0.994
	ccmC	650	217	CCU->CUU	Pro->Leu	TGTTCTGGAAACACGTCTTC	C	TATTCCATCTTTTCTCGAAT	0.997
	ccmC	656	219	CCA->CUA	Pro->Leu	GGAAACACGTCTTCCTATTC	C	ATCTTTTCTCGAATCTCCTT	0.995
	ccmC	673	225	CCU->UCU	Pro->Ser	TTCCATCTTTTCTCGAATCT	C	CTTTAACGGAAGAAATCGAA	0.998
	ccmFC	50	17	CCU->CUU	Pro->Leu	TATTACTTTTATGGTCGTGC	C	TTGTGGCACGGCAGCACCCG	0.999
	ccmFC	103	35	CCC->UCC	Pro->Ser	GGTTCGTCAGTAGAGATGTT	C	CCACAGGGGCCCCTTTTTTT	0.988
	ccmFC	146	49	CCU->CUU	Pro->Leu	TGGTACTATAATTCCTATTC	C	TATCCCTTTATTCCCTCTTT	0.998
	ccmFC	151	51	CCU->UCU	Pro->Ser	CTATAATTCCTATTCCTATC	C	CTTTATTCCCTCTTTTAGTC	0.996
	ccmFC	310	104	CGU->UGU	Arg->Cys	GAGCTAGAAACGCCTTATTT	C	GTTTCGTTCCCGTTCTTCAT	0.996
	ccmFC	334	112	CUU->UUU	Leu->Phe	TCGTTCCCGTTCTTCATTTC	C	TTCTTCTCGAATCCAAGGGG	0.938
	ccmFC	391	131	CGU->UGU	Arg->Cys	AATCTTTCTGTGGTGTGCTC	C	GTTTACTATTCTTTCGTACT	1
	ccmFC	406	136	CGU->UGU	Arg->Cys	TGCTCCGTTTACTATTCTTT	C	GTACTTTCTTCTTTTTACCA	0.996
	ccmFC	1243	415	CGG->UGG	Arg->Trp	TTCCTTTTATTTTTTTTATT	C	GGATAGGATTTATGTTGGCT	0.982
	ccmFC	1268	423	UCG->UUG	Ser->Leu	AGGATTTATGTTGGCTTCGT	C	GGGAGGCTCGCGTAGTTTGT	0.995
	ccmFC	1277	426	UCG->UUG	Ser->Leu	GTTGGCTTCGTCGGGAGGCT	C	GCGTAGTTTGTTACGTCAGC	0.983
	ccmFC	1324	442	CGA->UGA	Arg->End	AGGATAAGTTGCGTTGGAAT	C	GAGAAAGTTCCGTGGAGTTT	0.996
	ccmFN	38	13	CCG->CUG	Pro->Leu	GTTTCATTATTCGTTATTTC	C	GGGTCTTTTCCTTGCATTCA	0.92
	ccmFN	98	33	CCU->CUU	Pro->Leu	ACCAGCGTTTGGTGCAGCAC	C	TGCATTTTGGTGCATTCTTC	1
	ccmFN	137	46	UCG->UUG	Ser->Leu	TCTTTCTTTCCTTGGTCTTT	C	GTTCCGTCATATTCCTAATA	0.981
	ccmFN	142	48	CGU->UGU	Arg->Cys	CTTTCCTTGGTCTTTCGTTC	C	GTCATATTCCTAATAACTTA	0.987
	ccmFN	151	51	CCU->UCU	Pro->Ser	GTCTTTCGTTCCGTCATATT	C	CTAATAACTTATCAAATTTA	0.964
	ccmFN	248	83	UCA->UUA	Ser->Leu	TCATGAGGGTAGTATTTTAT	C	ATGGTGTCGGATCCCAAATT	0.998
	ccmFN	256	86	CGG->UGG	Arg->Trp	GTAGTATTTTATCATGGTGT	C	GGATCCCAAATTTTTATGGA	0.998
	ccmFN	263	88	CCA->CUA	Pro->Leu	TTTATCATGGTGTCGGATCC	C	AAATTTTTATGGATTCCTTC	0.996
	ccmFN	283	95	CUU->UUU	Leu->Phe	CAAATTTTTATGGATTCCTT	C	TTTGTTACCGGGGTCGACCC	0.979
	ccmFN	372	124	UUC->UUU	Phe->Phe	TCTTTTTTTGTCTCGAACTT	C	GTGAAGAACTCCATTCTATC	0.982
	ccmFN	707	236	CCU->CUU	Pro->Leu	CATTGCTTTGTTTTTCTCTC	C	TTTCCTATCAGCGAGTTCCG	0.999
	ccmFN	716	239	UCA->UUA	Ser->Leu	GTTTTTCTCTCCTTTCCTAT	C	AGCGAGTTCCGATCCTTTTG	0.991
	ccmFN	754	252	CGU->UGU	Arg->Cys	TTGTTCGAAATTTCTTCGTT	C	GTACCGAACCGCTTGCAGAA	0.998
	ccmFN	776	259	UCA->UUA	Ser->Leu	TACCGAACCGCTTGCAGAAT	C	AAATCCTGTTCCACAAGATC	0.981
	ccmFN	788	263	CCA->CUA	Pro->Leu	TGCAGAATCAAATCCTGTTC	C	ACAAGATCCTATATCAGCTA	0.999
	ccmFN	803	268	UCA->UUA	Ser->Leu	TGTTCCACAAGATCCTATAT	C	AGCTATACATCCTCCTTGCA	0.991
	ccmFN	952	318	CGC->UGC	Arg->Cys	AAAAGAATGGAACGCTGCTT	C	GCTCTGCTGGATGCGTCGGA	0.993
	ccmFN	1298	433	CCA->CUA	Pro->Leu	TTTAACCGTAGGTATCTTGC	C	AGGAAGTTGGTGGGCTTATC	1
	ccmFN	1330	444	CGG->UGG	Arg->Trp	GGGCTTATCATGAATTAGGT	C	GGGGTGGCTGGTGGTTTCGG	0.999
	ccmFN	1348	450	CGG->UGG	Arg->Trp	GTCGGGGTGGCTGGTGGTTT	C	GGGATCCCGTAGAAAATGCT	0.999
	ccmFN	1381	461	CGG->UGG	Arg->Trp	AAAATGCTTCTTTTATGCCT	C	GGGTATTAGCCACAGCTCGT	1
	ccmFN	1399	467	CGU->UGU	Arg->Cys	CTCGGGTATTAGCCACAGCT	C	GTATTCATTCAGTAATTCTA	0.996
	ccmFN	1442	481	UCG->UUG	Ser->Leu	CCTTCTTCATTCTTGGACCT	C	GTTTCTTAATATTGTGACTC	0.999
	ccmFN	1462	488	CUU->UUU	Leu->Phe	CGTTTCTTAATATTGTGACT	C	TTCCATGCTGTGTCTCAGGA	0.998
	ccmFN	1466	489	CCA->CUA	Pro->Leu	TCTTAATATTGTGACTCTTC	C	ATGCTGTGTCTCAGGAACCT	0.995
	ccmFN	1478	493	UCA->UUA	Ser->Leu	GACTCTTCCATGCTGTGTCT	C	AGGAACCTTTTCAATACGGT	1
	ccmFN	1513	505	CCC->UCC	Pro->Ser	TACGGTCCGGATTGCTAGCT	C	CCGTTCATAGTTTTGCTACA	0.999
	cob	118	40	CCG->UCG	Pro->Ser	GTTATTGGTGGGGGTTCGGT	C	CGTTAGCTGGTATTTGTTTA	1
	cob	286	96	CUC->UUC	Leu->Phe	CTAATGGGGCAAGTATGTTT	C	TCATTGTGGTTCACCTTCAT	0.999
	cob	298	100	CAC->UAC	His->Tyr	GTATGTTTCTCATTGTGGTT	C	ACCTTCATATTTTTCGTGGT	0.999
	cob	325	109	CAU->UAU	His->Tyr	ATATTTTTCGTGGTCTATAT	C	ATGCGAGTTATAGCAGTCCT	1
	cob	407	136	ACA->AUA	Thr->Ile	AATGATTGTGACAGCTTTTA	C	AGGATACGTACTCCCTTGGG	0.998
	cob	568	190	CAU->UAU	His->Tyr	ATCGTTTTTTTAGTCTTCAT	C	ATTTACTCCCCTTTATTTTA	0.997
	cob	808	270	CCC->UCC	Pro->Ser	ATATACCTGCTAATCCGATG	C	CCACCCCGCCTCATATTGTG	1
	cob	853	285	CAU->UAU	His->Tyr	AATGGTATTTCCTACCGATC	C	ATGCCATTCTTCGTAGTATA	0.999
	cob	908	303	CCA->CUA	Pro->Leu	AGGTGTAGCCGCAATAGCAC	C	AGTTTTTATATGTCTGTTGG	0.998
	cob	982	328	CAC->UAC	His->Tyr	GTTCAAGTTTTCGCCCGATT	C	ACCAAGGAATATTTTGGTTG	0.999
	cob	1084	362	CCU->UCU	Pro->Ser	TTACTATTGGACAAATTTCT	C	CTTTTGTTTTTTTCTTGTTC	0.998
	cob	1124	375	CCG->CUG	Pro->Leu	CTTTGCCATAACGCCTATTC	C	GGGACGAGTTGGAAGAGGAA	0.998
	cox1	11	4	CCG->CUG	Pro->Leu	TCTCAATTTTATGACAAATC	C	GGTCCGATGGCTGTTCTCCA	0.998
	cox1	15	5	GUC->GUU	Val->Val	AATTTTATGACAAATCCGGT	C	CGATGGCTGTTCTCCACTAA	0.993
	cox1	242	81	UCU->UUU	Ser->Phe	GCCGGCGATGATAGGTGGAT	C	TGGTAATTGGTCTGTTCCGA	0.998
	cox1	254	85	UCU->UUU	Ser->Phe	AGGTGGATCTGGTAATTGGT	C	TGTTCCGATTCTGATAGGTG	1
	cox1	443	148	UCA->UUA	Ser->Leu	TTCTGGAGGAGCAGTTGATT	C	AGCAATTTCTAGTCTTCATC	0.996
	cox1	452	151	UCU->UUU	Ser->Phe	AGCAGTTGATTCAGCAATTT	C	TAGTCTTCATCTATCTGGTG	1
	cox1	515	172	UCC->UUC	Ser->Phe	CAATTTTATAACAACAATCT	C	CAACATGCGTGGACCTGGAA	0.994
	cox1	551	184	UCA->UUA	Ser->Leu	TGGAATGACTATGCATAGAT	C	ACCCCTATTTGTGTGGTCCG	1
	cox1	590	197	CCA->CUA	Pro->Leu	CGTTCTAGTGACAGCATTCC	C	ACTTTTATTATCACTTCCGG	0.999
	cox1	1079	360	CCG->CUG	Pro->Leu	AGGACTCACTGGAATAGTCC	C	GGCAAATTCTGGGCTAGACA	1
	cox1	1186	396	CAC->UAC	His->Tyr	TTGCTTTATTTGCAGGATTT	C	ACTATTGGGTGGGTAAAATC	1
	cox1	1402	468	CGU->UGU	Arg->Cys	ATATATCCGTAGTTGGGATT	C	GTCGTTTCTTCGTGGTCGTA	0.997
	cox1	1405	469	CGU->UGU	Arg->Cys	TATCCGTAGTTGGGATTCGT	C	GTTTCTTCGTGGTCGTAACA	1
	cox1	1433	478	UCA->UUA	Ser->Leu	CGTGGTCGTAACAATCACTT	C	AAGCAGTGGAAATAACAAAA	0.999
	cox1	1489	497	CCA->UCA	Pro->Ser	CTTGGGCTGTTGAACAGAAT	C	CAACCACACCGGAATGGATG	0.998
	cox1	1499	500	CCG->CUG	Pro->Leu	TGAACAGAATCCAACCACAC	C	GGAATGGATGGTACAAAGTC	1
	cox2	163	55	CGG->UGG	Arg->Trp	TGATTTTGGTTTTCGTATTA	C	GGATCTTGGTTCGTGCTTTA	1
	cox2	632	211	UCG->UUG	Ser->Leu	TTTAAATCAGATCTCTATTT	C	GGTACAACGAGAAGGAGTTT	0.999
	cox2	721	241	CCU->UCU	Pro->Ser	CTATCGTCGTAGAAGCTGTT	C	CTAGGAAAGATTATGGTTCT	0.999
	cox2	742	248	CGG->UGG	Arg->Trp	CTAGGAAAGATTATGGTTCT	C	GGGTATCCAATCAATTAATC	0.999
	matR	235	79	CCC->UUC	Pro->Phe	ACGATCCCAAGTTCTTTTAC	C	CCATTCAGAAAGTGTTTTCC	0.991
	matR	236	79	CCC->UUC	Pro->Phe	CGATCCCAAGTTCTTTTACC	C	CATTCAGAAAGTGTTTTCCG	0.961
	matR	326	109	CCA->CUA	Pro->Leu	TGTACTACTATCGGCCCTAC	C	AGGCAACATCTACCTACACA	0.995
	matR	413	138	UCG->UUG	Ser->Leu	GATTGTTCAGAGAATAAGAT	C	GGTTCTATTAAGGACAGGTC	0.936
	matR	929	310	UCA->UUA	Ser->Leu	CGCGCGATATGCCGACGACT	C	ACTACTGGGAATCGTGGGTG	1
	matR	1070	357	CCC->CUC	Pro->Leu	ACGGAGTACGGTAGAATTCC	C	CGGTACGGTCATTCGGGAAG	0.999
	matR	1685	562	UCC->UUC	Ser->Phe	CGGAGACATCGTAAATTGGT	C	CGCGGGCATCGCGATAAGTC	0.996
	matR	1706	569	CCU->CUU	Pro->Leu	CGCGGGCATCGCGATAAGTC	C	TCTGTCCTACTACAGGTGCC	0.999
	matR	1726	576	CGC->UGC	Arg->Cys	CTCTGTCCTACTACAGGTGC	C	GCGACAACCTTTACCAAGTC	1
	matR	1740	580	UAC->UAU	Tyr->Tyr	AGGTGCCGCGACAACCTTTA	C	CAAGTCCGAACGATTGTCGA	0.996
	matR	1762	588	CAC->UAC	His->Tyr	AAGTCCGAACGATTGTCGAC	C	ACCAGATCCGTTGGTCTGCA	0.968
	matR	1832	611	CCA->CUA	Pro->Leu	CTCGGCGCGGAATATAATCC	C	AAAGTACTCCAAAGACTCAA	0.998
	matR	1850	617	UCA->UUA	Ser->Leu	CCCAAAGTACTCCAAAGACT	C	AAATATTGTAAATCAAGAAG	1
	mttB	16	6	CAU->UAU	His->Tyr	TATATATATCCTATGAATTT	C	ATTTCGCACCGGAAACTATT	0.987
	mttB	25	9	CCG->UUG	Pro->Leu	CCTATGAATTTCATTTCGCA	C	CGGAAACTATTCTAGGAGAA	0.987
	mttB	26	9	CCG->UUG	Pro->Leu	CTATGAATTTCATTTCGCAC	C	GGAAACTATTCTAGGAGAAG	0.985
	mttB	59	20	UCC->UUC	Ser->Phe	AGGAGAAGTTCGAATCCGTT	C	CGTTCGGATATTGATCGGTC	0.946
	mttB	64	22	CGG->UGG	Arg->Trp	AAGTTCGAATCCGTTCCGTT	C	GGATATTGATCGGTCTTGGT	0.987
	mttB	100	34	CGU->UGU	Arg->Cys	TTGGTTTGACATGGTTTACG	C	GTTACTGGTTCCCGGAAGAG	0.999
	mttB	112	38	CCG->UCG	Pro->Ser	GGTTTACGCGTTACTGGTTC	C	CGGAAGAGTTAATATCTCCA	0.998
	mttB	128	43	UCU->UUU	Ser->Phe	GTTCCCGGAAGAGTTAATAT	C	TCCATTAACTAAACCCTTTC	0.996
	mttB	131	44	CCA->CUA	Pro->Leu	CCCGGAAGAGTTAATATCTC	C	ATTAACTAAACCCTTTCTTA	0.976
	mttB	178	60	CGU->UGU	Arg->Cys	CTTTGGACTCGTATTTTGTT	C	GTACACAATCAACGGAGGCC	0.998
	mttB	188	63	UCA->UUA	Ser->Leu	GTATTTTGTTCGTACACAAT	C	AACGGAGGCCCCCCCGACAT	1
	mttB	200	67	CCC->CUC	Pro->Leu	TACACAATCAACGGAGGCCC	C	CCCGACATATGTTGCAACGT	0.997
	mttB	202	68	CCG->UCG	Pro->Ser	CACAATCAACGGAGGCCCCC	C	CGACATATGTTGCAACGTCT	0.999
	mttB	328	110	CUC->UUC	Leu->Phe	GGACGAAATACAATCGATTC	C	TCCATTTAAGTGGTTCTCGC	0.984
	mttB	331	111	CAU->UAU	His->Tyr	CGAAATACAATCGATTCCTC	C	ATTTAAGTGGTTCTCGCTTC	0.983
	mttB	346	116	CGC->UGC	Arg->Cys	TCCTCCATTTAAGTGGTTCT	C	GCTTCTCCTTCTTCCTGTTC	0.998
	mttB	373	125	CCU->UUU	Pro->Phe	CCTTCTTCCTGTTCCTAACT	C	CTCCCCGGGTAGTTCCCAAT	0.938
	mttB	374	125	CCU->UUU	Pro->Phe	CTTCTTCCTGTTCCTAACTC	C	TCCCCGGGTAGTTCCCAATG	0.999
	mttB	376	126	CCC->UCC	Pro->Ser	TCTTCCTGTTCCTAACTCCT	C	CCCGGGTAGTTCCCAATGTT	0.941
	mttB	379	127	CGG->UGG	Arg->Trp	TCCTGTTCCTAACTCCTCCC	C	GGGTAGTTCCCAATGTTTGG	0.995
	mttB	407	136	CCA->CUA	Pro->Leu	TCCCAATGTTTGGCACTTTC	C	ATACTTCGTGGGTGCAACAT	0.999
	mttB	497	166	UCG->UUG	Ser->Leu	TATGTTAACTGTTCGTATTT	C	GTTCATTCCATCGGTATGCT	0.994
	mttB	505	169	CCA->UCA	Pro->Ser	CTGTTCGTATTTCGTTCATT	C	CATCGGTATGCTCTCAGGTA	0.978
	mttB	541	181	CGU->UGU	Arg->Cys	AGGTACCTGTAATTGTGATT	C	GTTTGCCAGAACCAAGGGGT	0.996
	mttB	548	183	CCA->CUA	Pro->Leu	TGTAATTGTGATTCGTTTGC	C	AGAACCAAGGGGTCTTTCTG	0.999
	mttB	554	185	CCA->CUA	Pro->Leu	TGTGATTCGTTTGCCAGAAC	C	AAGGGGTCTTTCTGTGGAAA	0.993
	mttB	578	193	UCC->UUC	Ser->Phe	GGGTCTTTCTGTGGAAACCT	C	CACAAACAATCGTCGTTTTT	0.992
	mttB	610	204	CCG->UCG	Pro->Ser	GTCGTTTTTTGATGGTTTTT	C	CGCTTCTCACAGCTGCTCTT	0.997
	mttB	616	206	CUC->UUC	Leu->Phe	TTTTGATGGTTTTTCCGCTT	C	TCACAGCTGCTCTTTCCACA	0.971
	mttB	660	220	AUC->AUU	Ile->Ile	CCGGATATCTGGTGCCAAAT	C	GTCGCCCGTTTCCTTATTTC	0.997
	mttB	667	223	CGU->UGU	Arg->Cys	TCTGGTGCCAAATCGTCGCC	C	GTTTCCTTATTTCTTTGATA	0.997
	mttB	672	224	UUC->UUU	Phe->Phe	TGCCAAATCGTCGCCCGTTT	C	CTTATTTCTTTGATAATAGA	0.932
	mttB	713	238	UCG->UUG	Ser->Leu	GTTGGCTATCTTTGTGGCAT	C	GATTGTACAAGTTCGTGAAG	0.999
	nad1	2	1	ACG->AUG	Thr->Met	AGTAAATAGAAAATCGAAAA	C	GTACATAGCTCTTCCAGCTG	0.963
	nad1	167	56	UCG->UUG	Ser->Leu	ACAACCTCTAGCAGATGGTT	C	GAAATTGATTCTAAAAGAAC	1
	nad1	215	72	UCC->UUC	Ser->Phe	GCCGAGTAGTGCTAATTTCT	C	CCTTTTTCGAATGGCTCCAG	0.975
	nad1	265	89	CGG->UGG	Arg->Trp	TTATGTTAAGTCTGGTCGCT	C	GGGCCGTTGTACCTTTTGAT	0.999
	nad1	307	103	CCG->UUG	Pro->Leu	ATGGTATGGTATTGTCAGAT	C	CGAACATAGGGCTACTTTAT	0.995
	nad1	308	103	CCG->UUG	Pro->Leu	TGGTATGGTATTGTCAGATC	C	GAACATAGGGCTACTTTATT	1
	nad1	368	123	ACA->AUA	Thr->Ile	AGGTGTTTATGGAATTATTA	C	AGCAGGTCGGTCTAGTAATT	0.998
	nad1	376	126	CGG->UGG	Arg->Trp	ATGGAATTATTACAGCAGGT	C	GGTCTAGTAATTCGAAATAT	0.994
	nad1	635	212	UCA->UUA	Ser->Leu	CCCAGAAGCGGAAGCTGAAT	C	AGTTGCAGGCTATAATGTAG	0.999
	nad1	674	225	UCU->UUU	Ser->Phe	AGAATATTCTTCAATGGGGT	C	TGCTCTTTTTTTTTTGGGAG	1
	nad1	725	242	CCA->CUA	Pro->Leu	TATGATCTTAATGAGTGGTC	C	ATGCACATCGCTCTCTCCAG	0.995
	nad1	734	245	UCG->UUG	Ser->Leu	AATGAGTGGTCCATGCACAT	C	GCTCTCTCCAGGAGGTTGGC	0.997
	nad1	740	247	UCU->UUU	Ser->Phe	TGGTCCATGCACATCGCTCT	C	TCCAGGAGGTTGGCCGCCTA	0.999
	nad1	743	248	CCA->CUA	Pro->Leu	TCCATGCACATCGCTCTCTC	C	AGGAGGTTGGCCGCCTATCC	0.999
	nad1	755	252	CCG->CUG	Pro->Leu	GCTCTCTCCAGGAGGTTGGC	C	GCCTATCCTAGATCTTCCCA	0.995
	nad1	802	268	CGG->UGG	Arg->Trp	AGAAGATCCCGGGCTCGATC	C	GGTTTAGTATCAAGGTGATT	1
	nad1	823	275	CUU->UUU	Leu->Phe	GGTTTAGTATCAAGGTGATT	C	TTTTTCTGTTTCTATATATA	0.96
	nad1	898	300	CGG->UGG	Arg->Trp	ATCAATTAATGGGACTTGGC	C	GGAAAGTGTTCTTGCCTCTA	0.999
	nad1	928	310	CGG->UGG	Arg->Trp	TCTTGCCTCTATCATTAGCT	C	GGGTAGTCCCCGTTTCTGGT	0.999
	nad1	937	313	CCC->UCC	Pro->Ser	TATCATTAGCTCGGGTAGTC	C	CCGTTTCTGGTGTTTTAGTC	0.988
	nad2	223	75	CUU->UUU	Leu->Phe	CCCATTTATTCTGGAATAAT	C	TTTTTAGGAGGGACAATTTT	0.997
	nad2	308	103	UCU->UUU	Ser->Phe	CATTTCGATGTGTTTCGATT	C	TTTCGAACAAGAGAGGTTTG	0.995
	nad2	356	119	CCA->CUA	Pro->Leu	TGAATTCATTGTATTAATTC	C	ACTTCCTACTCGCAGTATGC	0.995
	nad2	361	121	CCU->UCU	Pro->Ser	TCATTGTATTAATTCCACTT	C	CTACTCGCAGTATGCTCTTT	0.999
	nad2	367	123	CGC->UGC	Arg->Cys	TATTAATTCCACTTCCTACT	C	GCAGTATGCTCTTTATGATC	0.989
	nad2	394	132	CAU->UAU	His->Tyr	TGCTCTTTATGATCTCGGCT	C	ATGATTCAATTGCCATGTAT	0.997
	nad2	401	134	UCA->UUA	Ser->Leu	TATGATCTCGGCTCATGATT	C	AATTGCCATGTATTTAGCTA	0.995
	nad2	428	143	CCU->CUU	Pro->Leu	CATGTATTTAGCTATTGAGC	C	TCAAAGTTTATGTTTTTATG	0.999
	nad2	497	166	UCG->UUG	Ser->Leu	ATTTTCCACGGAAGCCGGCT	C	GAAATATTTGATCTTAGGTG	0.999
	nad2	523	175	CCC->UCC	Pro->Ser	ATTTGATCTTAGGTGCATTT	C	CCTCTGGAATATTATTGTTT	0.997
	nad2	662	221	UCU->UUU	Ser->Phe	TATTTTTATGGGGATTCTAT	C	TATCGCTGTAGGATTCCTAT	0.999
	nad2	788	263	UCU->UUU	Ser->Phe	TGCGCCTAAAATCTCTATTT	C	TGCTAATATTTCACGTGTTT	1
	nad2	800	267	UCA->UUA	Ser->Leu	CTCTATTTCTGCTAATATTT	C	ACGTGTTTCTATTTATGGTT	0.986
	nad2	809	270	UCU->UUU	Ser->Phe	TGCTAATATTTCACGTGTTT	C	TATTTATGGTTCCTATGGAG	0.998
	nad2	928	310	CAU->UAU	His->Tyr	AAGTAAAAAGACTTCTAGCT	C	ATAGTTCAATTGGACATGTA	0.995
	nad2	958	320	CGU->UGU	Arg->Cys	TTGGACATGTAGGTTATATT	C	GTACTGGTTTCTCATGTGGA	1
	nad2	962	321	ACU->AUU	Thr->Ile	ACATGTAGGTTATATTCGTA	C	TGGTTTCTCATGTGGAACCA	0.997
	nad2	1127	376	UCG->UUG	Ser->Leu	AGCCAAAACGAATCCTATTT	C	GGCTATTACCTTCTCCATTA	0.999
	nad2	1246	416	CCA->UCA	Pro->Ser	GTGGGGCTTACTTCCTAGCC	C	CAGTGGGAGTAGTGACTAGC	0.995
	nad2	1276	426	CGU->UGU	Arg->Cys	TAGTGACTAGCGTTATAGGT	C	GTTTTTATTATATACGCTTA	1
	nad2	1298	433	GCG->GUG	Ala->Val	TTTTTATTATATACGCTTAG	C	GAAAAGAATGTTTTTTGATA	1
	nad2	1400	467	UCA->UUA	Ser->Leu	GACTTCCTCTTTCATTACTT	C	ATTCTTTCTATATCCCTCTC	0.976
	nad2	1408	470	CUA->UUA	Leu->Leu	CTTTCATTACTTCATTCTTT	C	TATATCCCTCTCCCTTGTTC	0.949
	nad2	1416	472	CCC->CCU	Pro->Pro	ACTTCATTCTTTCTATATCC	C	TCTCCCTTGTTCTCAGTTAC	0.978
	nad2	1457	486	UCA->UUA	Ser->Leu	TCATCAAATGGCACTCAGTT	C	ATATCTTTAAGTTCGATCAT	1
	nad4	74	25	ACU->AUU	Thr->Ile	TCCCGTGCTAGGAAGCATTA	C	TCTTCTTTTCATTCCAAATT	0.994
	nad4	1101	367	UAC->UAU	Tyr->Tyr	ACTCGACTTGTTAGATATTA	C	GGAGGTTTAGTGAGCACCAT	0.964
	nad4	1405	469	CGG->UGG	Arg->Trp	CTTTTCTTTTTGGAGTTGTT	C	GGATGGGTGTTCACCCCAAA	0.998
	nad4	1417	473	CAC->UAC	His->Tyr	GAGTTGTTCGGATGGGTGTT	C	ACCCCAAAGTGTTCCCGGAC	0.999
	nad4	1433	478	CCG->CUG	Pro->Leu	TGTTCACCCCAAAGTGTTCC	C	GGACTGCATGCATACATCCG	0.998
	nad4L	2	1	ACG->AUG	Thr->Met	TACATTCCACGTTCCCGAAA	C	GGATCCTATCAAATATTTCA	1
	nad4L	41	14	UCU->UUU	Ser->Phe	CACATTTTCTATGATTATCT	C	TATTTTAGGTATTCGGGGAA	1
	nad4L	55	19	CGG->UGG	Arg->Trp	TTATCTCTATTTTAGGTATT	C	GGGGAATCCTCCTTAATAGA	0.997
	nad4L	86	29	CCU->CUU	Pro->Leu	CCTTAATAGACGAAATATTC	C	TATTATGTCAATGTCCATTG	0.996
	nad4L	95	32	UCA->UUA	Ser->Leu	ACGAAATATTCCTATTATGT	C	AATGTCCATTGAATCAATGT	0.993
	nad4L	110	37	UCA->UUA	Ser->Leu	TATGTCAATGTCCATTGAAT	C	AATGTTATTAGCTGTGAATT	0.999
	nad4L	131	44	UCG->UUG	Ser->Leu	AATGTTATTAGCTGTGAATT	C	GAACTTTTTGGTATTTTCCG	1
	nad4L	158	53	UCG->UUG	Ser->Leu	TTTGGTATTTTCCGTTTCTT	C	GGATGATATGATGGGTCAAT	1
	nad4L	179	60	UCA->UUA	Ser->Leu	GGATGATATGATGGGTCAAT	C	ATTTGCTTCATTGGTTCCAA	1
	nad4L	188	63	UCA->UUA	Ser->Leu	GATGGGTCAATCATTTGCTT	C	ATTGGTTCCAACGGTGGCAG	0.999
	nad4L	197	66	CCA->CUA	Pro->Leu	ATCATTTGCTTCATTGGTTC	C	AACGGTGGCAGCTGCGGAAT	0.999
	nad5	155	52	CCG->CUG	Pro->Leu	TGCTTTTTATGAAGTCGCAC	C	GGGAGCTAGTGCTTGCTATC	1
	nad5	1490	497	CCC->CUC	Pro->Leu	CAATTTTTGGGCCAATTCCC	C	CTTCGTACTACCAAAAAATG	0.999
	nad5	1550	517	ACC->AUC	Thr->Ile	GTTTGCTGCTCCAACCATTA	C	CAAACTAATACCTATTCCGT	0.995
	nad5	1568	523	CCG->CUG	Pro->Leu	TACCAAACTAATACCTATTC	C	GTTTAGTACTTCAGGTGCTT	1
	nad5	1580	527	UCA->UUA	Ser->Leu	ACCTATTCCGTTTAGTACTT	C	AGGTGCTTCTTTAGCGTATA	0.96
	nad5	1589	530	UCU->UUU	Ser->Phe	GTTTAGTACTTCAGGTGCTT	C	TTTAGCGTATAATGTCAATC	0.983
	nad5	1610	537	CCC->CUC	Pro->Leu	TTTAGCGTATAATGTCAATC	C	CGTAGCGGATCAATTCCAAC	0.987
	nad5	1895	632	UCA->UUA	Ser->Leu	CTTTGCAATGTTACTTGGTT	C	AACTCTATTTGTGACCTTTT	0.998
	nad5	1916	639	UCU->UUU	Ser->Phe	AACTCTATTTGTGACCTTTT	C	TCGTATGTGGGACTCTCTAT	0.999
	nad5	1918	640	CGU->UGU	Arg->Cys	CTCTATTTGTGACCTTTTCT	C	GTATGTGGGACTCTCTATCT	0.999
	nad5	1958	653	UCG->UUG	Ser->Leu	TTCTTGGGTAGATAATCGAT	C	GTCTTTCATTTTGATAGTGA	0.972
	nad5	1981	661	CGU->UGU	Arg->Cys	CTTTCATTTTGATAGTGAGT	C	GTTTTTATAATAATAAGTCA	0.976
	nad6	95	32	CCA->CUA	Pro->Leu	TTCCGTTTTGTTTTTCATCC	C	AGTCTTTTGCGACACTTCCG	1
	nad6	161	54	CCA->CUA	Pro->Leu	CTTTTTCGCTATGATCTTCC	C	AGTAGTTTATATAGGAGCTA	0.996
	nad6	446	149	UCC->UUC	Ser->Phe	TTTACTTTATACCTACTATT	C	CGTCTGGTTTTTGGTTTCGT	0.999
	nad6	684	228	GUC->GUU	Val->Val	CAGTTCGGCTCTAAAAAAGT	C	CTGATTGATAATGGGTCTGC	0.925
	nad7	38	13	UCG->UUG	Ser->Leu	GCAAATCAAAAATTTCACTT	C	GAATTTCGGACCTCAACATC	0.999
	nad7	45	15	UUC->UUU	Phe->Phe	AAAAATTTCACTTCGAATTT	C	GGACCTCAACATCCTGCTGC	0.997
	nad7	77	26	UCA->UUA	Ser->Leu	TCCTGCTGCTCATGGTGTTT	C	ACGATCAGTATTGGAAATGA	0.991
	nad7	83	28	UCA->UUA	Ser->Leu	TGCTCATGGTGTTTCACGAT	C	AGTATTGGAAATGAACGGAG	1
	nad7	137	46	UCA->UUA	Ser->Leu	TGCGGAACCACATATTGGAT	C	ACTCCATAGAGGGACTGAGA	0.999
	nad7	200	67	UCU->UUU	Ser->Phe	TCTTCAAGCTTTACCTTATT	C	TGATCGTTCAGACTATGTTT	0.995
	nad7	209	70	UCA->UUA	Ser->Leu	TTTACCTTATTCTGATCGTT	C	AGACTATGTTTCTATGATGG	0.999
	nad7	244	82	CAU->UAU	His->Tyr	TGATGGCCCAAGAACACGCT	C	ATTCTTCAGCCGTAGAGAGA	0.999
	nad7	251	84	UCA->UUA	Ser->Leu	CCAAGAACACGCTCATTCTT	C	AGCCGTAGAGAGACTTTTGA	0.993
	nad7	316	106	CGU->UGU	Arg->Cys	AATATATACGAGTGTTATTC	C	GTGAAATAACTCGAATTTCA	0.997
	nad7	335	112	UCA->UUA	Ser->Leu	CCGTGAAATAACTCGAATTT	C	AAATCATTCACTTGCTTTAA	0.999
	nad7	344	115	UCA->UUA	Ser->Leu	AACTCGAATTTCAAATCATT	C	ACTTGCTTTAACTACTCATG	0.999
	nad7	383	128	UCA->UUA	Ser->Leu	TGCTATGGATGTGGGAGCAT	C	AACTCCGTTCCTGTGGGCTT	1
	nad7	404	135	UCU->UUU	Ser->Phe	AACTCCGTTCCTGTGGGCTT	C	TGAGGAGCGGGAGAAATTGT	1
	nad7	533	178	UCC->UUC	Ser->Phe	ATGTCGAGATATTGATTCCT	C	CACACAACAATTTTCTTCTC	0.992
	nad7	578	193	UCA->UUA	Ser->Leu	CGACGAATTAGAAGAGATGT	C	AACCGGCAACCGTATCTGGA	1
	nad7	679	227	CCA->UCA	Pro->Ser	GTGGTGTAATGTTAAGAGGT	C	CAGGGGTATGCTGGGATTCG	0.987
	nad7	698	233	UCG->UUG	Ser->Leu	TCCAGGGGTATGCTGGGATT	C	GCGAAGAGCAGCACCTTACG	1
	nad7	724	242	CAU->UAU	His->Tyr	GAGCAGCACCTTACGATGTT	C	ATGACCAATTGGATCCTGAC	1
	nad7	739	247	CCU->UUU	Pro->Phe	ATGTTCATGACCAATTGGAT	C	CTGACGTACCAGTAGGTACC	0.999
	nad7	740	247	CCU->UUU	Pro->Phe	TGTTCATGACCAATTGGATC	C	TGACGTACCAGTAGGTACCA	0.999
	nad7	769	257	CGC->UGC	Arg->Cys	CAGTAGGTACCAGAGGAGAT	C	GCTATGATCGTTACTGTATC	1
	nad7	789	263	AUC->AUU	Ile->Ile	CGCTATGATCGTTACTGTAT	C	CGTATCGAAGAGATGCGACA	0.922
	nad7	926	309	UCA->UUA	Ser->Leu	GAAACTATCCATGGAATCCT	C	AATTCACCATTTCGAACCTT	0.999
	nad7	944	315	CCU->CUU	Pro->Leu	CTCAATTCACCATTTCGAAC	C	TTATACAGAAGGTTTTTCCG	0.999
	nad7	973	325	CCU->UCU	Pro->Ser	AAGGTTTTTCCGTACCAGCT	C	CTTCTACCTATACCGCAGTT	0.999
	nad7	1050	350	CCC->CCU	Pro->Pro	AGTAATGGAAGCAATCGTCC	C	TACCGTCGTAAAATAAGAGC	0.966
	nad7	1057	353	CGU->UGU	Arg->Cys	GAAGCAATCGTCCCTACCGT	C	GTAAAATAAGAGCACCCGGC	0.994
	nad7	1079	360	UCU->UUU	Ser->Phe	TAAAATAAGAGCACCCGGCT	C	TGCCCATTTACAAGGACTCG	0.999
	nad7	1103	368	UCU->UUU	Ser->Phe	CCATTTACAAGGACTCGATT	C	TATGTCTAAACATCACATGC	1
	nad7	1124	375	CCA->CUA	Pro->Leu	TATGTCTAAACATCACATGC	C	AGCAGATGTGGTCACCATCA	0.999
	nad7	1137	379	GUC->GUU	Val->Val	CACATGCCAGCAGATGTGGT	C	ACCATCATAGGTACTCAAGA	0.941
	nad7	1166	389	UCU->UUU	Ser->Phe	AGGTACTCAAGATATTGTGT	C	TGGAGAGGTGGATAGATAGG	1
	nad9	14	5	UCC->UUC	Ser->Phe	TATCTTTATGGATAACCAAT	C	CATTTTCAAATATAGTTGGG	0.998
	nad9	92	31	UCU->UUU	Ser->Phe	ATCGGAACATGGGAATAGAT	C	TGATACCAATACGGACTACC	0.996
	nad9	167	56	UCG->UUG	Ser->Leu	CTATACAAGGGTTCAAGTTT	C	GATCGATATTTGCGGAGTTG	0.998
	nad9	190	64	CAU->UAU	His->Tyr	TCGATATTTGCGGAGTTGAT	C	ATCCTTCTCGAAAACGAAGA	1
	nad9	298	100	CCG->UCG	Pro->Ser	ACGAAGTAACACGAATATCT	C	CGGTAGTAAGTCTATTTCCA	0.998
	nad9	328	110	CGG->UGG	Arg->Trp	GTCTATTTCCATCAGCCGGC	C	GGTGGGAGCGAGAAGTTTGG	1
	nad9	398	133	UCA->UUA	Ser->Leu	TCCGGATCTACGCCGTATAT	C	AACAGATTATGGTTTCGAGG	0.998
	nad9	439	147	CUU->UUU	Leu->Phe	GTCATCCATTACGAAAAGAC	C	TTCCTCTAAGTGGATATGTG	0.97
	rpl10	101	34	UCG->UUG	Ser->Leu	CTCATTCCATTCCAGTGGCT	C	GACCAGTAACCAATGGCGAA	0.995
	rpl10	134	45	CCA->CUA	Pro->Leu	ATGGCGAAAACTCAAAAATC	C	ATGGTTTCCCGGTAGAACCC	0.994
	rpl10	155	52	CCA->CUA	Pro->Leu	ATGGTTTCCCGGTAGAACCC	C	ATTTCGCCCAAGTTGTTGCG	0.975
	rpl10	314	105	UCA->UUA	Ser->Leu	CATGGACCAAGATCTGCTTT	C	ATTATATGGGCAATACCGAT	0.979
	rpl16	164	55	ACA->AUA	Thr->Ile	TGAAGCAGCGCGTCGGGCTA	C	AATCGGACAATTCCATCGTG	1
	rpl16	232	78	CUC->UUC	Leu->Phe	GTAAGATATGGGTAAGAGTT	C	TCGCGGATCTCCCTATTACC	0.998
	rpl16	321	107	UCC->UCU	Ser->Ser	GGTTGGATTGCTCGTGTGTC	C	ACGGGACAAATCCTATTTGA	0.913
	rpl16	401	134	CCA->CUA	Pro->Leu	TACATTAGCGGCGCATAAAC	C	ATGTTCGTCAACCAAGTTTG	0.997
	rpl16	407	136	UCG->UUG	Ser->Leu	AGCGGCGCATAAACCATGTT	C	GTCAACCAAGTTTGTTCAGT	0.992
	rpl2	215	72	CCA->CUA	Pro->Leu	TCGTTCTTCTCGGATCGCTC	C	AGTACGATGGATCGAAGGGG	0.997
	rps1	42	14	UCC->UCU	Ser->Ser	TCATTTCCAAGATCTAATTC	C	AGTTTTTTCTTATGTAGTGG	0.938
	rps1	209	70	UCC->UUC	Ser->Phe	GTTTGAGAATAAGGTGGGAT	C	CCTGGATCTAGTGGCCGGTG	0.978
	rps10	83	28	ACG->AUG	Thr->Met	AGAAAGACCACCAAAAGTAA	C	GACCACCAAGATAGGCATAG	0.998
	rps10	319	107	CGG->UGG	Arg->Trp	AATTGCGCAAGAAGTTCTTT	C	GGTTAAAACGCCAGCGTATA	1
	rps10	383	128	UCG->UUG	Ser->Leu	ATTTTCTTGCAAGACCCGTT	C	GGATAAGGGAAAACTCAAGA	0.999
	rps10	412	138	CGA->UGA	Arg->End	GAAAACTCAAGAGATTGCTT	C	GAAGTAAGATCCTTGCGTTG	0.993
	rps3	695	232	UCG->UUG	Ser->Leu	GCGCCCCTCCTTGAATTATT	C	GGTCATGCAATACTTATTGA	0.997
	rps3	1352	451	CCG->CUG	Pro->Leu	TGTTTATCAAAGTGCTTCTC	C	GATTGCTCAAGACATCTCTT	1
	rps3	1576	526	CCU->UCU	Pro->Ser	ACCAGAAAATCGATTATGCT	C	CTGCGGAAGTATCTACTCGT	0.992
	rps3	1607	536	UCA->UUA	Ser->Leu	ATCTACTCGTTACGGAATCT	C	AGGTGTCAAAGTGTGGATTT	1
	rps4	50	17	UCA->UUA	Ser->Leu	TAAAACTTGTCGTCTACTTT	C	AGGAAATGTTCGGAACAGAG	0.932
	rps4	61	21	CGG->UGG	Arg->Trp	GTCTACTTTCAGGAAATGTT	C	GGAACAGAGAACTTACAATA	1
	rps4	145	49	CCG->UCG	Pro->Ser	CTATTAAGAGAAAGATTTAT	C	CGAGAGAAAATCTTAACAGT	0.998
	rps4	176	59	UCA->UUA	Ser->Leu	TCTTAACAGTTACATCCAAT	C	ACAAACTACACGAAAGTTGC	0.996
	rps4	196	66	CCC->UCC	Pro->Ser	CACAAACTACACGAAAGTTG	C	CCCTTTTTCATGGGGATTTA	1
	rps4	205	69	CAU->UAU	His->Tyr	CACGAAAGTTGCCCCTTTTT	C	ATGGGGATTTACCCATCACA	0.998
	rps4	269	90	CCA->CUA	Pro->Leu	AACTTCATATATCCCTTTTC	C	ACTCAATCCAGAAACAAGAT	1
	rps4	278	93	CCA->CUA	Pro->Leu	TATCCCTTTTCCACTCAATC	C	AGAAACAAGATTGGACGTTA	0.977
	rps4	302	101	CCG->CUG	Pro->Leu	AACAAGATTGGACGTTATTC	C	GGTTCGTCTCCATTTTCGTG	1
	rps4	319	107	CGU->UGU	Arg->Cys	TTCCGGTTCGTCTCCATTTT	C	GTGAAACTATTCCTCAAGCA	0.984
	rps4	347	116	CCG->CUG	Pro->Leu	TATTCCTCAAGCAAGGCAGC	C	GATAAGTCATCGAAGGGTTT	0.999
	rps4	494	165	UCA->UUA	Ser->Leu	ATCTTTCTATATCGAAATAT	C	AGTTGAAAAAATAATAGGCA	0.998
	rps4	926	309	UCG->UUG	Ser->Leu	TGAACTACCTACTCATTATT	C	GGAGGTGAATCATAGAACAC	0.995
	rps4	937	313	CAU->UAU	His->Tyr	CTCATTATTCGGAGGTGAAT	C	ATAGAACACCAAAAGCTGTG	0.991
	rps4	947	316	CCA->CUA	Pro->Leu	GGAGGTGAATCATAGAACAC	C	AAAAGCTGTGGTATCTTATG	1
	rps4	962	321	UCU->UUU	Ser->Phe	AACACCAAAAGCTGTGGTAT	C	TTATGGACCTAACATAGGTC	0.999
	rps4	1013	338	CCA->CUA	Pro->Leu	CGACATAAGATTGAAAGATC	C	AAACCTTCCTCTTCGGAGCG	0.991
	rps4	1022	341	CCU->CUU	Pro->Leu	ATTGAAAGATCCAAACCTTC	C	TCTTCGGAGCGGAAACGGAC	0.996
	rps4	1027	343	CGG->UGG	Arg->Trp	AAGATCCAAACCTTCCTCTT	C	GGAGCGGAAACGGACGTGGC	0.995
	sdh3	90	30	CUC->CUU	Leu->Leu	CCTATTTATAAGCCACAGCT	C	ACTTCGACGTTTCCAATTTC	0.98
	sdh3	103	35	CCA->UCA	Pro->Ser	CACAGCTCACTTCGACGTTT	C	CAATTTCCCATAGAATCTCC	0.998
	sdh3	110	37	UCC->UUC	Ser->Phe	CACTTCGACGTTTCCAATTT	C	CCATAGAATCTCCGGGGCTT	0.937
	sdh3	246	82	AUC->AUU	Ile->Ile	TTTTTTTCATCAAAGCTTAT	C	CTAATCTCCGTCGAGATTAC	0.989
	sdh4	353	118	UCU->UUU	Ser->Phe	TGTTTTCTTGTCTCTCGTTT	C	TTTTCTGAACAAATCGAAGA	0.946

## Sheet: Table S8
	Table S8 Comparative of the number and proportion of each type of SSR among T. ciliata, T. sinensis and M. azedarach
	Type	T. ciliata	T. sinensis	M. azedarach
		Number	Number	Number
	mono-nucleotides	75	70	95
	di-nucleotides	14	13	52
	tri-nucleotides	6	6	41
	tetra-nucleotides	0	1	71
	penta-nucleotides	0	0	15
	hexa-nucleotides	1	0	5
